# Supplementary material for: A cross-sectional study on the prevalence of antibiotic use prior to laboratory tests at two Ghanaian hospitals
Source: PLoS One. 2019 Jan 15;14(1):e0210716. doi: 10.1371/journal.pone.0210716 (PMC6333348; doi:10.1371/journal.pone.0210716)
Supplement: S1 File — (XLSX) [file pone.0210716.s001.xlsx]

## Sheet: Questionnaire data
Location	Study ID	Sex	Age	Age Categories	Department	Educational Level	Relative in Health work	Access to health	Know antibiotics	Used antibiotic	Penicillins used	Fluoroquinolone used	Nitroimidazole used	Cephalosporin used	Macrolide used	Numberof antibiotics used	Amoxiclav	Amoxicillin used	Cloxacillin usd	Flucoxacillin used	Penicillin used	Ampicillin used	Ciprofloxacin used	Metronidazole used	Ceftriaxone used	Cefuroxime used	Cefpodoxime used	Azithromycin used	Physician prescription	Relative's advice	Pharmacist	Self medication	Advertisement	Hospital	Left over drug	Cough	Nasal congestion	Runny nose	Sore throat	Fever	Vomitting	Diarrhoea	Aches and pains	Skin wounds	UTI	Boils	Others	Read Insert	Dosage by physician
Bomso	1	1	32	31-40 years	Out-patient	Junior High School	No	Moderate	No	Taken unknowingly	2	0	0	0	0	2	No	Yes	Yes	No	No	No	No	No	No	No	No	No	Yes	No	Yes	Yes	No	No	No	No	No	No	No	Yes	No	No	Yes	No	No	Yes	No	No	Yes
Bomso	2	2	32	31-40 years	Out-patient	Tertiary	No	Good	Yes	Yes	0	1	0	0	0	1	No	No	No	No	No	No	Yes	No	No	No	No	No	Yes	No	No	Yes	No	No	No	No	No	No	Yes	No	No	No	Yes	No	No	No	No	Yes	Yes
Bomso	3	2	28	20-30 years	Out-patient	Tertiary	Yes	Good	Yes	Yes	3	0	2	0	0	5	No	Yes	No	No	No	Yes	No	Yes	No	No	No	No	Yes	Yes	No	Yes	No	No	No	No	Yes	No	Yes	Yes	No	Yes	Yes	Yes	No	No	No	No	Yes
Bomso	4	2	28	20-30 years	Out-patient	Junior High School	No	Moderate	No	Taken unknowingly	3	0	0	0	0	3	Yes	No	Yes	No	Yes	No	No	No	No	No	No	No	Yes	Yes	No	Yes	No	No	No	No	Yes	No	Yes	Yes	No	Yes	Yes	Yes	No	No	No	Yes	Yes
Bomso	5	1	41	41-50 years	Out-patient	Basic Education	No	Poor	No	Taken unknowingly	3	0	0	0	0	3	Yes	Yes	No	No	Yes	No	No	No	No	No	No	No	Yes	No	No	No	No	No	No	No	Yes	No	No	No	No	No	No	No	Yes	Yes	No	No	No
Bomso	6	1	23	20-30 years	Out-patient	Tertiary	No	Moderate	Yes	Yes	0	1	0	0	0	1	No	No	No	No	No	No	Yes	No	No	No	No	No	Yes	No	No	No	No	No	No	Yes	Yes	Yes	Yes	No	Yes	No	Yes	No	No	No	No	Yes	Yes
Bomso	7	2	39	31-40 years	Out-patient	Tertiary	No	Moderate	Yes	Yes	1	0	0	1	0	2	No	Yes	No	No	No	No	No	No	Yes	No	No	No	Yes	No	No	No	No	No	No	No	No	No	No	No	No	No	No	No	No	No	No	No	Yes
Bomso	8	1	21	20-30 years	Out-patient	Tertiary	Yes	Good	Yes	Yes	1	0	0	0	0	1	No	Yes	No	No	No	No	No	No	No	No	No	No	No	Yes	No	Yes	No	No	No	No	No	No	Yes	No	No	No	No	No	No	No	No	Yes	No
Bomso	9	2	43	41-50 years	Out-patient	Tertiary	No	Moderate	No	Taken unknowingly	1	0	0	0	0	1	No	Yes	No	No	No	No	No	No	No	No	No	No	Yes	No	No	No	No	No	No	No	No	No	No	No	No	No	No	No	No	Yes	No	No	Yes
Bomso	10	2	29	20-30 years	Out-patient	Junior High School	No	Moderate	Yes	Yes	1	0	2	0	0	3	No	Yes	No	No	No	No	No	Yes	No	No	No	No	Yes	Yes	No	Yes	No	No	No	No	Yes	No	Yes	Yes	No	Yes	Yes	Yes	No	No	No	Yes	No
Bomso	11	2	36	31-40 years	Out-patient	Basic Education	No	Good	No	Taken unknowingly	1	0	0	0	0	1	No	Yes	No	No	No	No	No	No	No	No	No	No	Yes	No	No	Yes	No	No	No	No	Yes	No	Yes	Yes	No	Yes	Yes	Yes	No	No	No	Yes	Yes
Bomso	12	2	32	31-40 years	Out-patient	Junior High School	No	Good	No	Taken unknowingly	2	0	0	0	0	2	Yes	Yes	No	No	No	No	No	No	No	No	No	No	Yes	No	No	Yes	No	No	No	No	Yes	No	Yes	Yes	No	Yes	Yes	Yes	No	No	No	Yes	Yes
Bomso	13	2	36	31-40 years	Out-patient	Tertiary	No	Moderate	Yes	Yes	1	0	1	0	0	2	Yes	No	No	No	No	No	No	Yes	No	No	No	No	Yes	No	No	Yes	No	No	No	No	Yes	No	Yes	Yes	No	Yes	Yes	Yes	No	No	No	No	Yes
Bomso	14	2	31	31-40 years	Out-patient	Tertiary	Yes	Good	Yes	Yes	1	0	0	0	0	1	No	Yes	No	No	No	No	No	No	No	No	No	No	Yes	No	No	No	No	No	No	No	No	No	No	No	No	Yes	No	No	No	No	No	Yes	Yes
Bomso	15	1	25	20-30 years	Out-patient	Junior High School	No	Moderate	Yes	Yes	2	0	1	0	0	3	Yes	No	Yes	No	No	No	No	Yes	No	No	No	No	Yes	No	No	No	No	No	No	Yes	Yes	Yes	No	No	Yes	No	Yes	Yes	Yes	Yes	No	Yes	Yes
Bomso	16	1	43	41-50 years	Out-patient	Senior High School	No	Moderate	No	Taken unknowingly	1	0	0	0	0	1	No	Yes	No	No	No	No	No	No	No	No	No	No	No	No	No	Yes	No	No	No	No	No	No	Yes	No	No	No	No	No	No	No	No	No	No
Bomso	17	1	68	>60 years	Out-patient	Basic Education	No	Moderate	No	Taken unknowingly	1	0	0	0	0	1	No	Yes	No	No	No	No	No	No	No	No	No	No	Yes	No	No	Yes	No	No	No	No	No	No	No	No	No	Yes	No	No	No	No	No	No	No
Bomso	18	2	29	20-30 years	Out-patient	No formal education	No	Poor	Yes	Yes	1	0	0	0	0	1	No	Yes	No	No	No	No	No	No	No	No	No	No	Yes	No	No	No	No	No	No	No	No	No	No	No	No	Yes	No	No	No	No	No	No	No
Bomso	19	2	39	31-40 years	Out-patient	Junior High School	No	Moderate	Yes	Yes	1	0	0	0	0	1	Yes	No	No	No	No	No	No	No	No	No	No	No	No	No	No	No	No	Yes	No	No	No	No	No	Yes	No	Yes	No	No	No	No	No	No	Yes
Bomso	20	2	19	<20 years	Out-patient	Tertiary	Yes	Moderate	Yes	Yes	2	1	0	0	0	3	No	Yes	Yes	No	No	No	Yes	No	No	No	No	No	Yes	No	No	Yes	No	No	No	No	No	Yes	Yes	No	No	No	No	No	No	No	No	Yes	Yes
Bomso	21	2	35	31-40 years	Out-patient	Tertiary	Yes	Good	Yes	Yes	0	1	0	0	0	1	No	No	No	No	No	No	Yes	No	No	No	No	No	Yes	No	No	Yes	No	No	No	No	No	No	Yes	No	No	Yes	No	No	No	No	No	Yes	Yes
Bomso	22	2	26	20-30 years	Out-patient	Tertiary	Yes	Good	Yes	Yes	0	0	1	1	0	2	No	No	No	No	No	No	No	Yes	No	Yes	No	No	Yes	No	No	Yes	No	No	No	No	No	No	No	No	No	Yes	No	No	No	No	No	Yes	Yes
Bomso	23	1	50	41-50 years	Out-patient	Tertiary	Yes	Good	Yes	Yes	1	0	0	0	0	1	No	Yes	No	No	No	No	No	No	No	No	No	No	Yes	No	No	No	No	No	No	No	No	No	No	No	No	Yes	No	No	No	No	No	Yes	Yes
Bomso	24	2	29	20-30 years	Out-patient	Senior High School	No	Good	No	Taken unknowingly	2	0	0	0	0	2	Yes	Yes	No	No	No	No	No	No	No	No	No	No	Yes	No	No	No	No	No	No	No	No	No	No	No	No	No	No	Yes	No	No	No	No	Yes
Bomso	25	1	37	31-40 years	Out-patient	Tertiary	No	Moderate	Yes	Yes	1	0	0	0	0	1	Yes	No	No	No	No	No	No	No	No	No	No	No	Yes	No	No	No	No	No	No	No	No	No	No	No	No	No	No	No	Yes	No	Yes	Yes	Yes
Bomso	26	2	34	31-40 years	Out-patient	No formal education	Yes	Poor	No	Taken unknowingly	1	0	1	1	0	3	No	Yes	No	No	No	No	No	Yes	No	Yes	No	No	No	No	No	Yes	No	No	No	No	No	No	Yes	No	No	Yes	No	No	No	No	No	No	No
Bomso	27	2	12	<20 years	Out-patient	Basic Education	No	Moderate	No	Taken unknowingly	1	0	0	0	0	1	No	Yes	No	No	No	No	No	No	No	No	No	No	Yes	No	No	No	No	Yes	No	No	No	No	No	No	No	No	Yes	No	No	No	No	No	Yes
Bomso	28	2	29	20-30 years	Out-patient	Tertiary	Yes	Moderate	Yes	Yes	1	0	0	1	0	2	Yes	No	No	No	No	No	No	No	Yes	No	No	No	Yes	No	No	No	No	No	No	No	No	No	No	No	No	Yes	No	No	No	No	No	Yes	Yes
Bomso	29	1	78	>60 years	Out-patient	Tertiary	Yes	Moderate	Yes	Yes	3	0	0	0	0	3	Yes	Yes	No	No	No	Yes	No	No	No	No	No	No	Yes	No	No	No	No	No	No	No	No	No	No	No	No	No	No	No	No	Yes	No	Yes	Yes
Bomso	30	1	32	31-40 years	Out-patient	Tertiary	Yes	Good	Yes	Yes	1	0	0	0	0	1	No	Yes	No	No	No	No	No	No	No	No	No	No	Yes	No	No	No	No	No	No	No	No	No	No	No	No	Yes	No	No	No	No	No	No	Yes
Bomso	31	2	29	20-30 years	Out-patient	Tertiary	No	Good	Yes	Yes	1	0	0	0	0	1	No	Yes	No	No	No	No	No	No	No	No	No	No	Yes	No	No	No	No	Yes	No	No	No	No	No	No	No	Yes	No	No	No	No	No	Yes	Yes
Bomso	32	2	26	20-30 years	Out-patient	Senior High School	No	Good	Yes	Yes	1	0	0	0	0	1	Yes	No	No	No	No	No	No	No	No	No	No	No	Yes	No	No	No	No	No	No	No	No	No	Yes	No	No	No	No	No	No	No	No	No	No
Bomso	33	1	69	>60 years	Out-patient	Junior High School	No	Moderate	No	Taken unknowingly	0	0	1	0	0	1	No	No	No	No	No	No	No	Yes	No	No	No	No	No	No	No	Yes	No	No	No	No	No	No	No	Yes	No	Yes	No	No	No	No	No	No	No
Bomso	34	2	86	>60 years	Out-patient	Basic Education	Yes	Good	No	Taken unknowingly	1	0	0	0	0	1	No	Yes	No	No	No	No	No	No	No	No	No	No	No	No	No	Yes	No	No	No	No	No	No	No	No	No	Yes	No	No	No	No	No	No	No
Bomso	35	1	71	>60 years	Out-patient	Senior High School	No	Moderate	No	Taken unknowingly	1	0	0	0	0	1	No	Yes	No	No	No	No	No	No	No	No	No	No	Yes	No	No	Yes	No	No	No	No	No	No	No	No	No	Yes	No	No	No	No	No	Yes	Yes
Bomso	36	2	38	31-40 years	Out-patient	Tertiary	No	Good	Yes	Yes	2	0	1	0	0	3	Yes	Yes	No	No	No	No	No	Yes	No	No	No	No	Yes	No	No	No	No	No	No	No	No	No	No	No	No	No	No	No	Yes	No	Yes	No	Yes
Bomso	37	2	30	20-30 years	Out-patient	Tertiary	No	Moderate	Yes	Yes	1	0	0	0	0	1	No	No	No	Yes	No	No	No	No	No	No	No	No	No	No	Yes	Yes	No	No	No	No	No	No	No	No	No	No	No	No	No	Yes	No	No	No
Bomso	38	1	43	41-50 years	Out-patient	Senior High School	No	Poor	Yes	Yes	0	0	1	0	0	1	No	No	No	No	No	No	No	Yes	No	No	No	No	No	No	Yes	No	No	No	No	No	No	No	No	No	No	Yes	No	No	No	No	No	No	No
Bomso	39	2	34	31-40 years	Out-patient	Tertiary	No	Poor	Yes	Yes	2	1	0	1	0	4	Yes	Yes	No	No	No	No	Yes	No	Yes	No	No	No	Yes	No	No	No	No	No	No	No	No	No	No	No	No	Yes	No	No	No	Yes	No	Yes	Yes
Bomso	40	2	28	20-30 years	Out-patient	Tertiary	No	Good	Yes	Yes	0	1	1	0	0	2	No	No	No	No	No	No	Yes	Yes	No	No	No	No	No	No	Yes	Yes	No	No	No	No	No	No	No	No	No	No	Yes	No	No	No	No	No	No
Bomso	41	2	23	20-30 years	Out-patient	Basic Education	No	Good	No	No	0	0	0	0	0	0	No	No	No	No	No	No	No	No	No	No	No	No	No	No	No	No	No	No	No	No	No	No	No	No	No	No	No	No	No	No	No	0	No
Bomso	42	1	28	20-30 years	Out-patient	No formal education	No	Good	No	No	0	0	0	0	0	0	No	No	No	No	No	No	No	No	No	No	No	No	No	No	No	No	No	No	No	No	No	No	No	No	No	No	No	No	No	No	No	0	No
Bomso	43	2	28	20-30 years	Out-patient	Tertiary	Yes	Good	Yes	Yes	1	0	0	0	0	1	No	No	No	Yes	No	No	No	No	No	No	No	No	Yes	No	No	No	No	No	No	No	No	No	Yes	No	No	No	No	No	No	No	No	Yes	Yes
Bomso	44	2	13	<20 years	Out-patient	Basic Education	Yes	Moderate	No	Taken unknowingly	1	0	0	0	0	1	No	Yes	No	No	No	No	No	No	No	No	No	No	Yes	No	No	No	No	No	No	No	No	No	No	No	No	No	No	No	No	Yes	No	No	Yes
Bomso	45	2	28	20-30 years	Out-patient	Tertiary	Yes	Moderate	Yes	Yes	0	1	0	0	0	1	No	No	No	No	No	No	Yes	No	No	No	No	No	No	No	No	No	No	No	No	No	No	No	Yes	No	No	No	No	No	No	No	No	Yes	Yes
Bomso	46	1	54	51-60 years	Out-patient	Senior High School	Yes	Moderate	Yes	Yes	1	0	0	0	0	1	No	Yes	No	No	No	No	No	No	No	No	No	No	Yes	No	No	No	No	No	No	No	No	No	No	No	No	Yes	No	No	No	No	No	No	Yes
Bomso	47	1	56	51-60 years	Out-patient	Senior High School	No	Good	No	Taken unknowingly	1	0	0	0	0	1	No	Yes	No	No	No	No	No	No	No	No	No	No	Yes	No	Yes	No	No	No	No	No	No	No	No	No	No	Yes	No	No	No	No	No	No	Yes
Bomso	48	2	44	41-50 years	Out-patient	Basic Education	No	Good	Yes	Yes	1	0	0	0	0	1	No	Yes	No	No	No	No	No	No	No	No	No	No	No	No	No	No	No	Yes	No	No	No	No	No	No	No	No	No	No	No	No	No	Yes	Yes
Bomso	49	1	46	41-50 years	Out-patient	Basic Education	No	Moderate	No	Taken unknowingly	1	0	1	0	0	2	Yes	No	No	No	No	No	No	Yes	No	No	No	No	Yes	No	No	Yes	No	No	No	No	No	No	No	No	No	Yes	No	No	No	Yes	No	No	Yes
Bomso	50	1	25	20-30 years	Out-patient	Tertiary	No	Good	Yes	Yes	3	0	0	0	0	3	No	Yes	No	Yes	No	Yes	No	No	No	No	No	No	Yes	No	Yes	No	No	No	No	No	No	No	No	No	No	No	No	Yes	No	No	No	No	Yes
Bomso	51	2	34	31-40 years	Out-patient	Junior High School	No	Moderate	No	Taken unknowingly	1	0	0	0	0	1	No	Yes	No	No	No	No	No	No	No	No	No	No	No	No	No	Yes	No	No	No	No	No	No	No	No	No	No	No	Yes	No	No	No	No	No
Bomso	52	2	22	20-30 years	Out-patient	Tertiary	No	Good	Yes	Yes	1	0	0	0	0	1	No	Yes	No	No	No	No	No	No	No	No	No	No	Yes	No	No	No	No	No	No	No	No	No	No	No	No	No	No	No	No	No	No	No	Yes
Bomso	53	2	19	<20 years	Out-patient	Tertiary	No	Good	Yes	Yes	1	0	1	0	0	2	No	Yes	No	No	No	No	No	Yes	No	No	No	No	Yes	No	No	No	No	No	No	No	No	No	No	No	No	No	No	No	No	Yes	No	Yes	No
Bomso	54	2	30	20-30 years	Out-patient	Senior High School	No	Moderate	Yes	Yes	1	0	0	0	0	1	No	Yes	No	No	No	No	No	No	No	No	No	No	Yes	No	No	Yes	No	No	No	No	No	No	Yes	No	No	No	Yes	No	No	No	No	No	Yes
Bomso	55	2	37	31-40 years	Out-patient	Junior High School	Yes	Poor	Yes	Yes	1	0	1	0	0	2	No	Yes	No	No	No	No	No	Yes	No	No	No	No	Yes	No	Yes	No	No	Yes	No	No	No	No	No	No	No	Yes	No	No	No	No	No	No	Yes
Bomso	56	2	30	20-30 years	Out-patient	Tertiary	Yes	Good	Yes	Yes	1	0	0	0	0	1	Yes	No	No	No	No	No	No	No	No	No	No	No	Yes	No	No	No	No	No	No	No	No	No	No	No	No	No	No	No	No	Yes	No	Yes	Yes
Bomso	57	2	29	20-30 years	Out-patient	Junior High School	Yes	Moderate	Yes	Yes	3	0	0	0	0	3	Yes	Yes	No	Yes	No	No	No	No	No	No	No	No	Yes	No	No	Yes	No	No	No	No	No	No	No	No	No	No	No	Yes	No	No	No	No	Yes
Bomso	58	2	41	41-50 years	Out-patient	Basic Education	No	Good	No	Taken unknowingly	1	0	1	0	0	2	Yes	No	No	No	No	No	No	Yes	No	No	No	No	Yes	No	Yes	Yes	No	No	No	No	No	No	No	No	No	Yes	No	No	No	No	No	Yes	Yes
Bomso	59	2	38	31-40 years	Out-patient	Junior High School	No	Poor	Yes	Yes	1	0	0	0	0	1	Yes	No	No	No	No	No	No	No	No	No	No	No	Yes	No	No	No	No	No	No	No	No	Yes	No	No	No	No	No	No	No	No	No	No	Yes
Bomso	60	2	39	31-40 years	Out-patient	Senior High School	Yes	Poor	Yes	Yes	2	0	0	0	0	2	Yes	Yes	No	No	No	No	No	No	No	No	No	No	Yes	No	No	No	No	No	No	No	No	No	Yes	No	No	No	Yes	No	No	Yes	No	0	Yes
Bomso	61	2	34	31-40 years	Out-patient	Junior High School	Yes	Poor	No	Taken unknowingly	1	0	1	0	0	2	No	Yes	No	No	No	No	No	Yes	No	No	No	No	Yes	No	Yes	Yes	No	No	No	No	No	No	Yes	No	No	Yes	No	No	No	No	No	No	No
Bomso	62	2	25	20-30 years	Out-patient	Tertiary	No	Moderate	Yes	Yes	1	0	0	1	0	2	Yes	No	No	No	No	No	No	No	Yes	No	No	No	Yes	No	Yes	No	No	No	No	No	No	No	No	No	No	No	Yes	No	No	Yes	No	Yes	Yes
Bomso	63	1	18	<20 years	Out-patient	Senior High School	No	Good	Yes	Yes	0	0	1	0	0	1	No	No	No	No	No	No	No	Yes	No	No	No	No	No	No	Yes	Yes	No	No	No	No	No	No	No	No	No	Yes	No	No	Yes	No	Yes	No	No
Bomso	64	2	31	31-40 years	Out-patient	Tertiary	No	Poor	Yes	Yes	1	0	1	0	0	2	Yes	No	No	No	No	No	No	Yes	No	No	No	No	Yes	No	No	No	No	No	No	Yes	Yes	No	No	No	No	No	No	No	Yes	No	Yes	Yes	Yes
Bomso	65	2	30	20-30 years	Out-patient	Tertiary	Yes	Moderate	Yes	Yes	1	0	1	1	0	3	Yes	No	No	No	No	No	No	Yes	Yes	No	No	No	Yes	No	No	No	No	No	No	No	No	No	Yes	No	No	No	No	No	Yes	No	No	Yes	Yes
Bomso	66	2	23	20-30 years	Out-patient	Tertiary	No	Good	Yes	Yes	2	0	1	0	0	3	No	Yes	No	Yes	No	No	No	Yes	No	No	No	No	No	Yes	Yes	No	Yes	No	No	No	Yes	Yes	Yes	Yes	No	No	Yes	Yes	Yes	No	Yes	Yes	No
Bomso	67	2	18	<20 years	Out-patient	Senior High School	No	Moderate	Yes	Yes	1	1	1	0	0	3	Yes	No	No	No	No	No	Yes	Yes	No	No	No	No	Yes	No	Yes	No	No	No	Yes	No	Yes	Yes	Yes	No	No	No	Yes	Yes	No	No	No	Yes	Yes
Bomso	68	2	21	20-30 years	Out-patient	Tertiary	No	Moderate	Yes	Yes	1	1	1	0	0	3	Yes	No	No	No	No	No	Yes	Yes	No	No	No	No	Yes	No	Yes	No	No	No	No	No	Yes	Yes	Yes	No	No	Yes	No	No	No	No	No	Yes	No
Bomso	69	2	13	<20 years	Out-patient	Tertiary	No	Poor	Yes	Yes	1	0	0	0	0	1	No	No	No	No	No	No	No	No	No	No	No	No	Yes	No	No	Yes	No	No	No	No	Yes	No	No	No	No	No	Yes	No	No	No	No	Yes	Yes
Bomso	70	1	48	41-50 years	Out-patient	Junior High School	Yes	Poor	No	Taken unknowingly	1	0	0	0	0	1	No	Yes	No	No	No	No	No	No	No	No	No	No	Yes	No	No	No	No	No	No	No	No	Yes	No	No	No	No	Yes	Yes	No	No	No	Yes	No
Bomso	71	1	73	>60 years	Out-patient	Senior High School	No	Good	No	Taken unknowingly	1	0	0	0	0	1	No	Yes	No	No	No	No	No	No	No	No	No	No	Yes	Yes	Yes	Yes	Yes	No	No	Yes	No	Yes	Yes	Yes	No	No	No	No	No	No	No	0	No
Bomso	72	2	36	31-40 years	Out-patient	Junior High School	Yes	Good	No	Taken unknowingly	1	1	1	0	0	3	Yes	No	No	No	No	No	Yes	Yes	No	No	No	No	Yes	No	Yes	Yes	No	Yes	No	No	Yes	Yes	Yes	No	No	No	No	No	No	No	No	Yes	No
Bomso	73	2	35	31-40 years	Out-patient	Tertiary	No	Moderate	Yes	Yes	1	1	0	1	0	3	Yes	No	No	No	No	No	Yes	No	No	No	No	No	No	No	No	Yes	No	No	No	No	No	Yes	No	Yes	No	No	Yes	Yes	No	No	No	No	Yes
Bomso	74	2	28	20-30 years	Out-patient	Senior High School	Yes	Good	No	Taken unknowingly	1	0	1	1	0	3	Yes	No	No	No	No	No	No	Yes	No	Yes	No	No	Yes	No	No	No	No	No	No	No	No	Yes	No	No	No	No	Yes	Yes	No	Yes	No	Yes	No
Bomso	75	2	31	31-40 years	Out-patient	Senior High School	No	Poor	No	Taken unknowingly	1	1	1	0	0	3	No	Yes	No	No	No	No	Yes	Yes	No	No	No	No	Yes	No	Yes	No	No	Yes	No	No	Yes	Yes	Yes	No	No	Yes	No	Yes	No	No	No	Yes	No
Bomso	76	1	37	31-40 years	Out-patient	Tertiary	No	Good	Yes	Yes	1	0	0	1	1	3	Yes	No	No	No	No	No	No	No	No	No	Yes	Yes	Yes	No	No	Yes	No	No	No	No	No	No	No	No	No	No	Yes	Yes	No	No	No	No	No
Bomso	77	1	34	31-40 years	Out-patient	Senior High School	No	Good	No	Taken unknowingly	1	0	0	0	0	1	Yes	No	No	No	No	No	No	No	No	No	No	No	Yes	No	Yes	No	No	No	No	No	Yes	No	Yes	No	Yes	No	No	No	No	No	No	Yes	No
Bomso	78	2	29	20-30 years	Out-patient	Senior High School	No	Moderate	Yes	Yes	1	0	0	0	0	1	Yes	No	No	No	No	No	No	No	No	No	No	No	Yes	No	Yes	Yes	No	Yes	No	No	Yes	Yes	Yes	No	No	No	No	No	No	No	No	Yes	No
Bomso	79	2	32	31-40 years	Out-patient	Tertiary	No	Good	Yes	Yes	2	0	0	0	0	2	Yes	No	No	Yes	No	No	No	No	No	No	No	No	No	No	Yes	No	No	Yes	No	No	Yes	Yes	Yes	No	No	No	No	No	No	No	No	Yes	No
Bomso	80	2	23	20-30 years	Out-patient	Tertiary	No	Poor	Yes	Yes	1	1	0	0	0	2	No	Yes	No	No	No	No	Yes	No	No	No	No	No	Yes	No	No	Yes	No	No	No	No	No	No	No	No	No	No	Yes	Yes	No	No	No	Yes	No
Bomso	81	1	60	51-60 years	Out-patient	Junior High School	Yes	Poor	Yes	Yes	1	0	1	0	0	2	No	Yes	No	No	No	No	No	Yes	No	No	No	No	No	No	No	No	No	No	No	Yes	No	Yes	No	Yes	No	No	Yes	Yes	No	No	No	Yes	Yes
Bomso	82	1	39	31-40 years	Out-patient	Senior High School	No	Good	Yes	Yes	1	0	0	0	0	1	No	Yes	No	No	No	No	No	No	No	No	No	No	Yes	No	No	Yes	No	No	No	No	No	No	No	No	No	Yes	Yes	No	Yes	Yes	No	No	Yes
Bomso	83	2	23	20-30 years	Out-patient	Junior High School	No	Moderate	No	Yes	1	1	1	0	0	3	No	Yes	No	No	No	No	Yes	Yes	No	No	No	No	Yes	No	Yes	No	No	Yes	No	No	Yes	Yes	Yes	No	No	No	No	No	No	No	No	Yes	No
Bomso	84	2	29	20-30 years	Out-patient	Senior High School	No	Poor	No	Yes	1	1	1	0	0	3	Yes	Yes	No	No	No	No	No	No	No	No	No	No	Yes	No	No	No	No	No	No	Yes	No	Yes	Yes	Yes	No	No	Yes	Yes	No	No	Yes	Yes	Yes
Bomso	85	2	20	20-30 years	Out-patient	Junior High School	Yes	Poor	No	Taken unknowingly	1	0	0	0	0	1	Yes	No	No	No	No	No	No	No	No	No	No	No	Yes	No	No	No	No	No	No	No	No	No	No	No	Yes	Yes	Yes	Yes	No	No	No	Yes	No
Bomso	86	2	27	20-30 years	Out-patient	Senior High School	No	Good	No	Taken unknowingly	1	1	1	0	0	3	No	Yes	No	No	No	No	Yes	Yes	No	No	No	No	Yes	No	Yes	Yes	No	No	Yes	No	Yes	Yes	Yes	No	No	No	No	No	No	No	No	Yes	No
Bomso	87	1	30	20-30 years	Out-patient	Tertiary	No	Good	Yes	Yes	1	1	0	0	0	2	No	Yes	No	No	No	No	Yes	No	No	No	No	No	Yes	No	No	No	No	No	No	Yes	No	No	No	Yes	No	No	No	No	Yes	Yes	No	No	Yes
Bomso	88	2	50	41-50 years	Out-patient	Tertiary	Yes	Good	Yes	Yes	1	1	0	0	0	2	Yes	No	No	No	No	No	Yes	No	No	No	No	No	Yes	No	No	No	No	No	No	No	Yes	No	No	No	No	No	Yes	Yes	No	No	Yes	Yes	No
Bomso	89	2	30	20-30 years	Out-patient	Tertiary	No	Moderate	Yes	Yes	1	0	0	0	0	1	Yes	No	No	No	No	No	No	No	Yes	No	No	No	No	No	No	No	No	No	No	No	No	No	Yes	No	No	No	Yes	No	No	No	Yes	Yes	Yes
Bomso	90	1	35	31-40 years	Out-patient	Senior High School	No	Poor	Yes	Yes	0	1	0	0	0	1	No	No	No	No	No	No	Yes	No	No	No	No	No	Yes	No	No	No	No	No	No	No	No	No	No	No	No	No	No	Yes	No	No	No	Yes	No
Bomso	91	2	34	31-40 years	Out-patient	Tertiary	No	Good	Yes	Yes	1	0	1	0	0	2	Yes	Yes	No	No	No	No	No	No	No	No	No	No	Yes	No	No	No	No	Yes	No	No	No	No	No	No	No	No	Yes	Yes	No	No	No	Yes	Yes
Bomso	93	1	41	41-50 years	Out-patient	Basic Education	No	Moderate	No	Taken unknowingly	1	0	0	0	0	1	No	Yes	No	No	No	No	No	No	No	No	No	No	Yes	No	Yes	No	No	Yes	No	No	Yes	No	No	No	No	No	Yes	Yes	No	No	No	No	No
Bomso	92	1	58	51-60 years	Out-patient	Junior High School	No	Poor	No	Taken unknowingly	1	1	0	0	0	2	No	Yes	No	No	No	No	No	Yes	No	No	No	No	No	No	No	Yes	No	No	No	No	Yes	No	No	No	No	Yes	No	Yes	No	No	No	Yes	No
Bomso	94	2	57	51-60 years	Out-patient	Tertiary	Yes	Good	Yes	Yes	1	0	1	0	0	2	Yes	Yes	Yes	No	No	No	No	Yes	No	No	No	No	Yes	No	No	No	No	Yes	No	Yes	No	No	No	No	No	No	Yes	No	Yes	No	No	Yes	No
Bomso	95	2	44	41-50 years	Out-patient	Junior High School	No	Moderate	No	No	0	0	0	0	0	0	No	No	No	No	No	No	No	No	No	No	No	No	No	No	No	Yes	No	No	No	No	No	No	No	No	No	No	No	No	No	No	No	Yes	No
Bomso	96	2	34	31-40 years	Out-patient	Senior High School	Yes	Good	Yes	Yes	1	1	1	0	0	3	Yes	Yes	No	No	No	No	Yes	No	No	No	No	No	Yes	No	Yes	Yes	No	No	No	No	No	No	No	Yes	No	No	Yes	Yes	No	No	No	Yes	No
Bomso	97	2	53	51-60 years	Out-patient	Senior High School	Yes	Good	Yes	Yes	1	0	2	0	0	3	Yes	Yes	No	No	No	No	No	Yes	No	No	No	No	Yes	No	No	No	No	No	No	No	Yes	No	No	No	No	No	No	No	No	Yes	No	No	Yes
Bomso	98	2	27	20-30 years	Out-patient	Tertiary	Yes	Poor	Yes	Yes	2	0	2	0	0	4	Yes	Yes	No	No	No	No	No	No	No	No	No	No	Yes	No	No	Yes	No	No	No	No	No	No	No	Yes	No	No	No	No	No	No	Yes	Yes	No
Bomso	99	2	34	31-40 years	Out-patient	Tertiary	Yes	Good	Yes	Yes	1	0	1	0	0	2	Yes	No	No	No	No	No	No	Yes	No	No	No	No	Yes	No	No	No	No	No	No	No	Yes	No	Yes	No	No	No	Yes	Yes	No	No	Yes	Yes	Yes
Bomso	100	2	28	20-30 years	Out-patient	Senior High School	No	Good	Yes	Yes	2	1	0	0	0	3	Yes	Yes	No	No	No	No	Yes	No	No	No	No	No	Yes	No	No	Yes	No	No	No	No	No	No	No	No	No	No	Yes	Yes	No	No	No	Yes	No
St. Dominic	101	2	19	<20 years	In-patient	Junior High School	No	Moderate	Yes	No	1	0	1	0	0	2	No	Yes	No	No	No	No	No	Yes	No	No	No	No	Yes	No	No	No	No	No	No	No	No	No	No	No	No	Yes	No	No	No	No	No	Yes	Yes
St. Dominic	102	2	39	31-40 years	In-patient	Junior High School	Yes	Good	Yes	No	1	0	1	0	0	2	No	No	No	No	Yes	No	No	Yes	No	No	No	No	No	No	No	Yes	No	No	No	No	No	No	No	No	No	Yes	No	No	No	No	No	Yes	Yes
St. Dominic	103	2	36	31-40 years	In-patient	Junior High School	No	Moderate	Yes	No	1	0	1	0	0	2	No	Yes	No	No	No	No	No	Yes	No	No	No	No	No	No	No	No	No	No	No	No	No	No	No	No	No	Yes	No	No	No	No	No	Yes	Yes
St. Dominic	104	2	33	31-40 years	Out-patient	Basic Education	No	Moderate	Yes	No	0	0	1	0	0	1	No	No	No	No	No	No	No	Yes	No	No	No	No	Yes	No	No	No	No	No	No	No	No	No	No	No	No	No	Yes	No	No	No	No	No	Yes
St. Dominic	105	2	34	31-40 years	Out-patient	Junior High School	Yes	Poor	Yes	No	1	0	0	0	0	1	No	Yes	No	No	No	No	No	No	No	No	No	No	No	No	No	No	No	No	No	No	No	No	No	No	No	No	No	No	No	Yes	No	Yes	Yes
St. Dominic	106	1	35	31-40 years	Out-patient	Senior High School	Yes	Good	Yes	No	2	0	1	0	0	3	No	Yes	No	No	No	Yes	No	Yes	No	No	No	No	Yes	No	No	No	No	No	No	No	No	No	No	No	No	Yes	No	No	Yes	No	No	Yes	Yes
St. Dominic	107	2	34	31-40 years	In-patient	Junior High School	No	Moderate	Yes	No	0	0	1	0	0	1	No	No	No	No	No	No	No	Yes	No	No	No	No	No	No	No	No	No	No	Yes	No	No	No	No	No	No	Yes	No	No	No	No	No	No	2
St. Dominic	108	2	21	20-30 years	In-patient	Senior High School	No	Moderate	Yes	No	2	0	1	0	0	3	No	No	No	No	Yes	Yes	No	Yes	No	No	No	No	Yes	No	No	No	No	No	No	No	No	No	No	No	No	No	No	No	Yes	Yes	No	Yes	Yes
St. Dominic	109	2	37	31-40 years	In-patient	No formal education	No	Good	Yes	No	1	0	1	0	0	2	No	Yes	No	No	No	No	No	Yes	No	No	No	No	No	No	No	Yes	No	No	No	No	No	No	No	No	No	No	No	No	Yes	No	No	No	2
St. Dominic	110	2	67	>60 years	In-patient	Basic Education	No	Good	No	Taken unknowingly	1	0	1	0	0	2	No	Yes	No	No	No	No	No	Yes	No	No	No	No	Yes	No	No	No	No	No	No	No	No	No	No	No	No	Yes	No	Yes	No	No	No	No	2
St. Dominic	111	2	40	31-40 years	In-patient	Junior High School	Yes	Moderate	No	Taken unknowingly	0	1	1	0	0	2	No	No	No	No	No	No	Yes	Yes	No	No	No	No	Yes	No	No	Yes	No	No	No	No	No	No	No	No	No	Yes	No	No	Yes	No	No	No	Yes
St. Dominic	112	2	66	>60 years	In-patient	Basic Education	No	Good	No	Yes	0	0	1	0	0	1	No	No	No	No	No	No	No	Yes	No	No	No	No	No	No	No	Yes	No	No	No	No	No	No	No	No	No	Yes	No	No	No	No	No	No	2
St. Dominic	113	2	28	20-30 years	In-patient	Junior High School	Yes	Good	No	Yes	1	1	0	0	0	2	No	Yes	No	No	No	No	Yes	No	No	No	No	No	Yes	No	No	Yes	No	No	No	No	No	No	No	No	No	No	No	No	Yes	No	No	No	Yes
St. Dominic	114	2	76	>60 years	In-patient	No formal education	Yes	Moderate	No	Taken unknowingly	1	1	0	0	0	2	No	No	No	No	No	Yes	Yes	No	No	No	No	No	Yes	No	No	No	No	No	No	No	No	No	No	No	No	No	No	Yes	No	No	No	No	2
St. Dominic	115	2	22	20-30 years	Out-patient	Tertiary	No	Good	Yes	No	0	1	0	0	0	1	No	No	No	No	No	No	Yes	No	No	No	No	No	Yes	No	No	No	No	No	No	No	No	No	No	No	No	No	Yes	No	No	No	No	Yes	Yes
St. Dominic	116	2	33	31-40 years	In-patient	Junior High School	No	Poor	Yes	No	1	0	0	0	0	1	No	Yes	No	No	No	No	No	No	No	No	No	No	Yes	No	No	No	No	No	No	No	No	No	No	No	No	No	No	No	No	Yes	No	Yes	Yes
St. Dominic	117	2	47	41-50 years	Out-patient	Basic Education	No	Good	Yes	No	1	0	1	0	0	2	No	Yes	No	No	No	No	No	Yes	No	No	No	No	Yes	No	No	No	No	No	No	No	No	No	No	No	No	Yes	No	No	No	No	No	Yes	Yes
St. Dominic	118	1	34	31-40 years	Out-patient	Basic Education	Yes	Good	Yes	No	1	0	1	0	0	2	No	No	No	No	No	Yes	No	Yes	No	No	No	No	Yes	No	No	Yes	No	No	No	No	No	No	No	No	No	No	No	No	Yes	No	No	No	2
St. Dominic	119	1	27	20-30 years	In-patient	Junior High School	No	Moderate	Yes	No	0	1	1	0	0	2	No	No	No	No	No	No	Yes	Yes	No	No	No	No	Yes	No	No	Yes	No	No	No	Yes	No	No	No	No	No	Yes	No	No	No	No	No	No	Yes
St. Dominic	120	2	26	20-30 years	Out-patient	Basic Education	No	Good	No	Yes	1	1	0	0	0	2	No	Yes	No	No	No	No	Yes	No	No	No	No	No	Yes	No	No	Yes	No	No	No	Yes	No	No	No	No	No	Yes	No	No	No	No	No	No	Yes
St. Dominic	121	2	25	20-30 years	In-patient	Junior High School	Yes	Good	No	Taken unknowingly	0	0	1	0	0	1	No	No	No	No	No	No	No	Yes	No	No	No	No	No	No	No	No	No	No	No	No	No	No	No	No	No	No	No	Yes	No	No	No	No	Yes
St. Dominic	122	2	19	<20 years	In-patient	Basic Education	Yes	Good	No	Taken unknowingly	1	0	0	0	0	1	No	Yes	No	No	No	No	No	No	No	No	No	No	Yes	No	No	No	No	No	No	No	No	No	No	No	No	No	No	No	No	No	No	No	Yes
St. Dominic	123	2	28	20-30 years	In-patient	Basic Education	No	Moderate	No	Taken unknowingly	1	0	1	0	0	2	No	Yes	No	No	No	No	No	Yes	No	No	No	No	No	No	No	Yes	No	No	Yes	No	No	No	No	No	No	Yes	No	No	No	No	No	No	Yes
St. Dominic	124	2	27	20-30 years	In-patient	Senior High School	Yes	Good	No	Taken unknowingly	1	1	1	0	0	3	No	Yes	No	No	No	No	Yes	Yes	No	No	No	No	Yes	No	No	No	No	No	No	No	No	No	No	No	No	Yes	No	No	Yes	No	No	No	Yes
St. Dominic	125	1	51	51-60 years	Out-patient	Senior High School	No	Moderate	No	Taken unknowingly	2	0	1	0	0	3	No	Yes	No	No	Yes	No	No	Yes	No	No	No	No	No	No	No	Yes	No	No	No	No	No	No	No	No	No	No	No	Yes	Yes	No	No	No	Yes
St. Dominic	126	2	52	51-60 years	Out-patient	Senior High School	No	Good	No	Taken unknowingly	1	0	0	0	0	1	No	Yes	No	No	No	No	No	No	No	No	No	No	Yes	No	No	No	No	No	No	No	No	No	No	No	No	No	No	No	No	No	No	No	Yes
St. Dominic	127	2	36	31-40 years	Out-patient	Tertiary	No	Good	Yes	No	0	0	0	0	0	0	No	No	No	No	No	No	No	No	No	No	No	No	Yes	No	No	No	No	No	No	No	Yes	No	No	No	No	No	No	No	No	No	No	Yes	Yes
St. Dominic	128	2	37	31-40 years	Out-patient	Junior High School	Yes	Moderate	No	Taken unknowingly	2	0	1	0	0	3	No	Yes	No	No	Yes	No	No	Yes	No	No	No	No	Yes	No	No	Yes	No	No	No	No	No	No	No	No	No	Yes	No	No	Yes	No	No	No	Yes
St. Dominic	129	2	40	31-40 years	In-patient	Basic Education	No	Good	No	Yes	1	1	0	0	0	2	No	Yes	No	No	No	No	Yes	No	No	No	No	No	Yes	No	No	No	No	No	No	No	No	No	No	No	No	No	No	No	Yes	No	No	No	Yes
St. Dominic	130	1	13	<20 years	In-patient	Junior High School	No	Good	No	Yes	1	0	1	0	0	2	No	No	No	No	Yes	No	No	Yes	No	No	No	No	No	Yes	No	No	No	No	No	No	No	No	No	No	No	Yes	No	Yes	No	No	No	No	Yes
St. Dominic	131	2	35	31-40 years	In-patient	Senior High School	Yes	Good	No	Taken unknowingly	0	0	0	0	0	0	No	No	No	No	No	No	No	No	No	No	No	No	No	No	No	No	No	No	No	No	No	No	No	No	No	No	No	No	No	No	No	No	Yes
St. Dominic	132	2	19	<20 years	Out-patient	Basic Education	Yes	Good	No	Yes	1	1	0	0	0	2	No	Yes	No	No	No	No	Yes	No	No	No	No	No	Yes	No	No	No	No	No	No	No	No	No	No	No	No	No	No	No	Yes	No	No	Yes	Yes
St. Dominic	133	2	13	<20 years	Out-patient	Junior High School	Yes	Good	No	Yes	1	0	1	0	0	2	No	Yes	No	No	No	No	No	Yes	No	No	No	No	Yes	No	No	No	No	No	Yes	No	No	No	No	No	No	Yes	No	No	No	No	No	No	Yes
St. Dominic	134	2	22	20-30 years	Out-patient	Senior High School	No	Moderate	Yes	No	0	1	1	0	0	2	No	No	No	No	No	No	Yes	Yes	No	No	No	No	Yes	No	No	Yes	No	No	No	Yes	No	No	No	No	No	Yes	No	No	Yes	No	No	Yes	Yes
St. Dominic	135	2	29	20-30 years	Out-patient	Junior High School	No	Moderate	No	Taken unknowingly	1	1	1	0	0	3	No	Yes	No	No	No	No	Yes	Yes	No	No	No	No	Yes	No	No	Yes	No	No	No	No	No	No	No	No	No	Yes	No	No	Yes	No	No	Yes	Yes
St. Dominic	136	1	31	31-40 years	In-patient	Junior High School	Yes	Good	No	Taken unknowingly	2	0	1	0	0	3	No	Yes	No	No	Yes	No	No	Yes	No	No	No	No	Yes	No	No	Yes	No	No	No	Yes	No	No	No	No	No	Yes	No	Yes	No	No	No	No	Yes
St. Dominic	137	2	38	31-40 years	Out-patient	Junior High School	Yes	Good	No	Taken unknowingly	1	0	1	0	0	2	No	Yes	No	No	No	No	No	Yes	No	No	No	No	No	No	No	Yes	No	No	No	No	No	No	No	No	No	Yes	No	No	No	No	No	No	Yes
St. Dominic	138	2	57	51-60 years	In-patient	Basic Education	No	Good	No	Yes	1	0	1	0	0	2	No	No	No	No	No	Yes	No	Yes	No	No	No	No	Yes	No	No	Yes	No	No	No	Yes	No	No	No	No	No	Yes	No	No	No	No	No	No	Yes
St. Dominic	139	2	26	20-30 years	In-patient	Basic Education	No	Good	No	Yes	0	0	1	0	0	1	No	No	No	No	No	No	No	Yes	No	No	No	No	No	No	No	Yes	No	No	No	No	No	No	No	No	No	Yes	No	No	No	No	No	No	Yes
St. Dominic	140	2	34	31-40 years	In-patient	Tertiary	Yes	Good	Yes	No	0	0	0	1	0	1	No	No	No	No	No	No	No	No	Yes	No	No	No	Yes	No	No	No	No	No	No	No	No	No	No	No	No	No	No	No	No	No	No	Yes	2
St. Dominic	141	2	21	20-30 years	In-patient	Junior High School	Yes	Poor	No	Taken unknowingly	0	0	1	0	0	1	No	No	No	No	No	No	No	Yes	No	No	No	No	No	No	No	Yes	No	No	No	No	No	No	No	No	No	Yes	No	No	No	No	No	No	2
St. Dominic	142	1	77	>60 years	In-patient	Tertiary	Yes	Good	No	Taken unknowingly	1	0	0	0	0	1	No	No	No	No	No	Yes	No	No	No	No	No	No	No	No	No	Yes	No	No	No	No	No	No	No	No	No	No	No	No	No	No	No	No	2
St. Dominic	143	1	30	20-30 years	In-patient	Tertiary	Yes	Moderate	Yes	No	0	0	0	0	0	0	No	No	No	No	No	No	No	No	No	No	No	No	No	No	No	No	No	No	No	No	No	No	No	No	No	No	No	No	No	No	No	Yes	Yes
St. Dominic	144	1	64	>60 years	In-patient	Senior High School	No	Poor	No	Taken unknowingly	2	1	0	0	0	3	No	Yes	No	No	No	Yes	Yes	No	No	No	No	No	Yes	No	No	No	No	No	No	No	No	No	No	No	No	No	No	No	Yes	No	No	No	Yes
St. Dominic	145	2	27	20-30 years	Out-patient	Tertiary	Yes	Good	Yes	No	1	0	0	0	0	1	No	Yes	No	No	No	No	No	No	No	No	No	No	Yes	No	No	No	No	No	No	Yes	No	No	Yes	No	No	No	No	No	No	No	No	Yes	Yes
St. Dominic	146	2	41	41-50 years	In-patient	Junior High School	No	Good	No	Taken unknowingly	1	0	1	0	0	2	No	Yes	No	No	No	No	No	Yes	No	No	No	No	Yes	No	No	Yes	No	No	No	Yes	No	No	No	No	No	No	No	No	Yes	No	No	Yes	Yes
St. Dominic	147	2	21	20-30 years	In-patient	Junior High School	No	Good	No	Taken unknowingly	1	0	1	0	0	2	No	Yes	No	No	No	No	No	Yes	No	No	No	No	No	No	No	Yes	No	No	No	No	No	No	No	No	No	No	No	No	No	No	No	Yes	Yes
St. Dominic	148	2	32	31-40 years	Out-patient	No formal education	No	Good	No	Yes	2	0	1	0	0	3	No	No	No	No	Yes	Yes	No	Yes	No	No	No	No	No	No	No	Yes	No	No	Yes	No	No	No	No	No	No	No	No	No	Yes	No	No	Yes	Yes
St. Dominic	149	2	23	20-30 years	In-patient	Junior High School	No	Good	No	Taken unknowingly	2	1	0	0	0	3	No	Yes	No	No	Yes	No	Yes	No	No	No	No	No	Yes	No	No	Yes	No	No	No	Yes	No	No	No	No	No	No	No	No	Yes	No	No	No	Yes
St. Dominic	150	2	20	20-30 years	In-patient	Basic Education	No	Good	No	Taken unknowingly	1	1	1	0	0	3	No	Yes	No	No	No	No	Yes	Yes	No	No	No	No	Yes	No	No	Yes	No	No	No	No	No	No	No	No	No	Yes	No	No	Yes	No	No	Yes	Yes
St. Dominic	151	1	49	41-50 years	Out-patient	Tertiary	No	Moderate	Yes	No	1	0	1	0	0	2	No	No	No	No	Yes	No	No	Yes	No	No	No	No	Yes	No	No	No	No	No	No	No	No	No	No	No	No	Yes	No	Yes	No	No	No	Yes	Yes
St. Dominic	152	2	29	20-30 years	Out-patient	Senior High School	Yes	Moderate	Yes	No	0	1	1	0	0	2	No	No	No	No	No	No	Yes	Yes	No	No	No	No	Yes	No	No	Yes	No	No	No	No	No	No	No	No	No	Yes	No	No	Yes	No	No	Yes	Yes
St. Dominic	153	2	19	<20 years	In-patient	Senior High School	No	Good	No	Taken unknowingly	0	0	1	0	0	1	No	No	No	No	No	No	No	Yes	No	No	No	No	Yes	No	No	No	No	No	No	No	No	No	No	No	No	Yes	No	No	No	No	No	No	Yes
St. Dominic	154	2	34	31-40 years	In-patient	Junior High School	Yes	Moderate	No	Taken unknowingly	1	0	1	0	0	2	No	Yes	No	No	No	No	No	Yes	No	No	No	No	Yes	No	No	Yes	No	No	No	No	No	No	No	No	No	Yes	No	No	Yes	No	No	Yes	Yes
St. Dominic	155	2	35	31-40 years	In-patient	Senior High School	No	Good	No	Taken unknowingly	2	0	1	0	0	3	No	Yes	No	No	Yes	No	No	Yes	No	No	No	No	Yes	No	No	Yes	No	No	No	No	No	No	No	No	No	Yes	No	No	Yes	No	No	Yes	Yes
St. Dominic	156	2	49	41-50 years	In-patient	Junior High School	No	Moderate	No	Taken unknowingly	1	1	0	0	0	2	No	Yes	No	No	No	No	Yes	No	No	No	No	No	Yes	No	No	Yes	No	No	No	Yes	No	No	No	No	No	No	No	No	Yes	No	No	Yes	Yes
St. Dominic	157	1	41	41-50 years	Out-patient	Basic Education	Yes	Good	No	Taken unknowingly	1	0	1	0	0	2	No	Yes	No	No	No	No	No	Yes	No	No	No	No	Yes	No	No	Yes	No	No	No	No	No	No	No	No	No	Yes	No	No	No	No	No	No	Yes
St. Dominic	158	2	32	31-40 years	Out-patient	Junior High School	Yes	Good	No	Taken unknowingly	1	0	1	0	0	2	No	No	No	No	Yes	No	No	Yes	No	No	No	No	Yes	No	No	Yes	No	No	No	No	No	No	No	No	No	Yes	No	Yes	No	No	No	No	Yes
St. Dominic	159	2	28	20-30 years	Out-patient	Basic Education	Yes	Good	No	Taken unknowingly	1	1	1	0	0	3	No	Yes	No	No	No	No	Yes	Yes	No	No	No	No	Yes	No	No	Yes	No	No	No	Yes	No	No	No	No	No	Yes	No	No	No	No	No	No	Yes
St. Dominic	160	2	25	20-30 years	In-patient	Junior High School	No	Poor	No	Taken unknowingly	2	0	1	0	0	3	No	Yes	No	No	Yes	No	No	Yes	No	No	No	No	Yes	No	No	Yes	No	No	No	No	No	No	No	No	No	Yes	No	No	No	No	No	No	Yes
St. Dominic	161	1	62	>60 years	In-patient	Senior High School	No	Moderate	No	Taken unknowingly	0	0	0	0	0	0	No	No	No	No	No	No	No	No	No	No	No	No	No	No	No	Yes	No	No	No	No	No	No	No	No	No	No	No	No	No	No	No	No	Yes
St. Dominic	162	1	57	51-60 years	In-patient	Senior High School	Yes	Good	No	Taken unknowingly	2	0	1	0	0	3	No	Yes	No	No	No	Yes	No	Yes	No	No	No	No	No	No	No	Yes	No	No	No	No	No	No	No	No	No	Yes	No	No	No	No	No	No	Yes
St. Dominic	163	2	50	41-50 years	In-patient	Basic Education	No	Moderate	No	Taken unknowingly	0	0	1	0	0	1	No	No	No	No	No	No	No	Yes	No	No	No	No	No	Yes	No	Yes	No	No	No	No	No	No	No	No	No	Yes	No	No	No	No	No	No	Yes
St. Dominic	164	2	31	31-40 years	In-patient	Tertiary	Yes	Good	Yes	No	0	0	1	0	0	1	No	No	No	No	No	No	No	Yes	No	No	No	No	Yes	No	No	Yes	No	No	No	No	No	No	No	No	No	No	No	No	Yes	No	No	Yes	Yes
St. Dominic	165	2	20	20-30 years	In-patient	Senior High School	Yes	Good	Yes	Yes	0	0	0	0	0	0	No	No	No	No	No	No	No	No	No	No	No	No	No	No	No	No	No	No	No	No	No	No	No	No	No	No	No	No	No	No	No	Yes	Yes
St. Dominic	166	2	27	20-30 years	In-patient	Senior High School	Yes	Poor	Yes	No	0	0	0	0	0	0	No	No	No	No	No	No	No	No	No	No	No	No	Yes	No	No	Yes	No	No	No	No	No	No	No	No	No	No	No	No	Yes	No	No	Yes	Yes
St. Dominic	167	2	30	20-30 years	In-patient	Junior High School	Yes	Good	No	Taken unknowingly	0	0	1	0	0	1	No	No	No	No	No	No	No	Yes	No	No	No	No	No	No	No	Yes	No	No	No	No	No	No	No	No	No	No	No	No	Yes	No	No	No	2
St. Dominic	168	2	37	31-40 years	Out-patient	No formal education	No	Poor	No	Yes	1	0	0	0	0	1	No	Yes	No	No	No	No	No	No	No	No	No	No	No	No	No	Yes	No	No	No	No	No	No	No	No	No	No	Yes	No	No	No	No	No	Yes
St. Dominic	169	2	25	20-30 years	In-patient	Junior High School	No	Good	No	Taken unknowingly	1	0	1	0	0	2	No	Yes	No	No	No	No	No	Yes	No	No	No	No	Yes	No	No	No	No	No	No	No	No	No	No	No	No	No	No	No	Yes	No	No	No	Yes
St. Dominic	170	2	20	20-30 years	In-patient	Junior High School	No	Good	No	Taken unknowingly	1	0	1	0	0	2	No	Yes	No	No	No	No	No	Yes	No	No	No	No	No	No	No	Yes	No	No	No	No	No	No	No	No	No	No	No	Yes	No	No	Yes	No	Yes
St. Dominic	171	1	61	>60 years	In-patient	Senior High School	No	Good	No	Taken unknowingly	2	0	1	0	0	3	No	Yes	No	No	No	Yes	No	Yes	No	No	No	No	Yes	No	No	Yes	No	No	No	No	No	No	No	No	No	Yes	Yes	No	No	No	No	No	Yes
St. Dominic	172	2	31	31-40 years	In-patient	Basic Education	Yes	Good	No	Taken unknowingly	1	0	1	0	0	2	No	Yes	No	No	No	No	No	Yes	No	No	No	No	No	No	No	Yes	No	No	No	No	No	No	No	No	No	Yes	No	No	Yes	No	No	Yes	Yes
St. Dominic	173	1	81	>60 years	Out-patient	Senior High School	Yes	Moderate	No	Taken unknowingly	1	0	1	0	0	2	No	Yes	No	No	No	No	No	Yes	No	No	No	No	Yes	No	No	Yes	No	No	No	Yes	No	No	No	No	No	Yes	Yes	No	No	No	No	Yes	Yes
St. Dominic	174	2	24	20-30 years	In-patient	Senior High School	Yes	Good	Yes	No	2	1	1	0	0	4	No	Yes	No	No	Yes	No	Yes	Yes	No	No	No	No	Yes	No	No	Yes	No	No	No	No	No	No	No	No	No	Yes	No	No	Yes	No	No	Yes	Yes
St. Dominic	175	2	56	51-60 years	Out-patient	Basic Education	No	Moderate	No	Yes	1	1	1	0	0	3	No	No	No	No	Yes	No	Yes	Yes	No	No	No	No	Yes	No	No	Yes	No	No	No	Yes	No	No	No	No	No	Yes	No	Yes	No	No	No	Yes	Yes
St. Dominic	176	2	35	31-40 years	Out-patient	Tertiary	Yes	Good	Yes	No	2	0	1	0	0	3	No	Yes	No	No	Yes	No	No	Yes	No	No	No	No	Yes	No	No	Yes	No	No	No	No	No	No	No	No	No	No	No	No	Yes	No	No	Yes	Yes
St. Dominic	177	2	36	31-40 years	Out-patient	Senior High School	Yes	Good	No	Taken unknowingly	1	0	1	0	0	2	No	No	No	No	No	Yes	No	Yes	No	No	No	No	Yes	No	No	Yes	No	No	No	Yes	No	No	No	No	No	Yes	No	No	Yes	No	No	Yes	Yes
St. Dominic	178	2	32	31-40 years	In-patient	Junior High School	No	Good	No	Taken unknowingly	1	1	1	0	0	3	No	No	No	No	Yes	No	Yes	Yes	No	No	No	No	Yes	Yes	No	Yes	No	No	Yes	No	No	No	No	No	No	Yes	No	Yes	Yes	No	No	Yes	Yes
St. Dominic	179	1	49	41-50 years	Out-patient	Senior High School	No	Moderate	No	Taken unknowingly	1	0	1	0	0	2	No	No	No	No	Yes	No	No	Yes	No	No	No	No	Yes	No	No	Yes	No	No	No	No	No	No	No	No	No	Yes	No	No	Yes	No	No	Yes	Yes
St. Dominic	180	2	40	31-40 years	Out-patient	Junior High School	Yes	Good	No	Taken unknowingly	2	0	1	0	0	3	No	Yes	No	No	Yes	No	No	Yes	No	No	No	No	Yes	No	No	No	No	No	No	Yes	No	No	No	No	No	Yes	No	Yes	No	No	No	Yes	Yes
St. Dominic	181	2	30	20-30 years	Out-patient	Tertiary	Yes	Good	Yes	No	1	1	0	0	0	2	No	Yes	No	No	No	No	Yes	No	No	No	No	No	Yes	No	No	No	No	No	No	No	No	No	No	No	No	No	No	No	Yes	No	Yes	Yes	Yes
St. Dominic	182	2	60	51-60 years	In-patient	Basic Education	Yes	Good	No	Taken unknowingly	2	0	1	0	0	3	No	Yes	No	No	No	Yes	No	Yes	No	No	No	No	Yes	No	No	Yes	No	No	No	No	No	No	No	No	No	Yes	Yes	No	No	No	No	No	Yes
St. Dominic	183	2	72	>60 years	In-patient	No formal education	No	Moderate	No	Yes	2	0	0	0	0	2	No	Yes	No	No	Yes	No	No	No	No	No	No	No	Yes	No	No	Yes	No	No	No	No	No	No	No	No	No	No	Yes	Yes	No	No	No	No	Yes
St. Dominic	184	2	69	>60 years	In-patient	Basic Education	No	Good	No	Yes	2	0	1	0	0	3	No	Yes	No	No	Yes	No	No	Yes	No	No	No	No	Yes	No	No	Yes	No	No	No	No	No	No	No	No	No	Yes	Yes	Yes	No	No	No	No	Yes
St. Dominic	185	2	50	41-50 years	In-patient	Junior High School	Yes	Good	No	Taken unknowingly	1	1	1	0	0	3	No	Yes	No	No	No	No	Yes	Yes	No	No	No	No	Yes	No	No	Yes	No	No	No	No	No	No	No	No	No	Yes	No	No	No	No	No	No	Yes
St. Dominic	186	2	50	41-50 years	In-patient	No formal education	Yes	Good	No	Yes	0	0	0	0	0	0	No	No	No	No	No	No	No	No	No	No	No	No	No	No	No	No	No	No	No	No	No	No	No	No	No	No	No	No	No	No	No	Yes	Yes
St. Dominic	187	2	42	41-50 years	In-patient	Junior High School	Yes	Good	No	Taken unknowingly	2	0	1	0	0	3	No	No	No	No	Yes	Yes	No	Yes	No	No	No	No	Yes	No	No	Yes	No	No	No	No	No	No	No	No	No	Yes	Yes	Yes	No	No	No	Yes	Yes
St. Dominic	188	1	52	51-60 years	Out-patient	Senior High School	Yes	Good	Yes	No	1	0	0	0	0	1	No	Yes	No	No	No	No	No	No	No	No	No	No	Yes	No	No	No	No	No	No	No	No	No	No	No	No	No	No	No	Yes	No	No	Yes	Yes
St. Dominic	189	2	33	31-40 years	Out-patient	Tertiary	Yes	Good	Yes	No	1	0	1	0	0	2	No	Yes	No	No	No	No	No	Yes	No	No	No	No	Yes	No	No	No	No	No	No	Yes	No	No	No	No	No	Yes	No	No	Yes	No	No	Yes	Yes
St. Dominic	190	2	46	41-50 years	In-patient	No formal education	No	Good	No	Yes	1	0	1	0	0	2	No	No	No	No	Yes	No	No	Yes	No	No	No	No	Yes	No	No	Yes	No	No	No	No	No	No	No	No	No	Yes	No	Yes	No	No	No	No	Yes
St. Dominic	191	2	35	31-40 years	Out-patient	Senior High School	Yes	Good	Yes	No	2	1	0	0	0	3	No	Yes	No	No	Yes	No	Yes	No	No	No	No	No	Yes	No	No	No	No	No	No	No	No	No	No	No	No	No	No	No	Yes	No	No	Yes	Yes
St. Dominic	192	2	27	20-30 years	In-patient	Senior High School	Yes	Moderate	No	Taken unknowingly	1	0	1	0	0	2	No	No	No	No	Yes	No	No	Yes	No	No	No	No	Yes	No	No	Yes	No	No	No	No	No	No	No	No	No	Yes	No	Yes	No	No	No	Yes	Yes
St. Dominic	193	2	20	20-30 years	Out-patient	Senior High School	No	Good	No	Taken unknowingly	1	1	1	0	0	3	No	Yes	No	No	No	No	Yes	Yes	No	No	No	No	Yes	No	No	No	No	No	No	No	No	No	No	No	No	Yes	No	No	Yes	No	No	Yes	Yes
St. Dominic	194	2	22	20-30 years	Out-patient	Senior High School	Yes	Moderate	No	Taken unknowingly	2	1	0	0	0	3	No	Yes	No	No	Yes	No	Yes	No	No	No	No	No	Yes	No	No	Yes	No	No	No	No	No	No	No	No	No	No	Yes	No	Yes	No	No	Yes	Yes
St. Dominic	195	2	19	<20 years	In-patient	Junior High School	No	Good	No	Taken unknowingly	0	1	1	0	0	2	No	No	No	No	No	No	Yes	Yes	No	No	No	No	Yes	No	No	No	No	No	No	No	No	No	No	No	No	Yes	No	No	Yes	No	No	No	Yes
St. Dominic	196	2	34	31-40 years	In-patient	Senior High School	Yes	Good	Yes	No	1	1	0	0	0	2	No	Yes	No	No	No	No	Yes	No	No	No	No	No	No	No	No	Yes	No	No	No	No	No	No	No	No	No	No	Yes	No	No	No	No	Yes	Yes
St. Dominic	197	1	42	41-50 years	In-patient	Tertiary	No	Good	Yes	No	0	0	0	0	0	0	No	No	No	No	No	No	No	No	No	No	No	No	Yes	No	No	No	No	No	No	No	No	No	No	No	No	No	No	No	No	Yes	No	Yes	Yes
St. Dominic	198	1	26	20-30 years	Out-patient	Junior High School	Yes	Good	No	Taken unknowingly	1	0	1	0	0	2	No	Yes	No	No	No	No	No	Yes	No	No	No	No	No	No	No	Yes	No	No	No	No	No	No	No	No	No	Yes	No	No	Yes	No	No	Yes	Yes
St. Dominic	199	2	54	51-60 years	In-patient	Basic Education	No	Moderate	No	Yes	0	0	0	0	0	0	No	No	No	No	No	No	No	No	No	No	No	No	No	No	No	No	No	No	No	No	No	No	No	No	No	No	No	No	No	No	No	No	2
St. Dominic	200	2	45	41-50 years	In-patient	Junior High School	No	Good	No	Taken unknowingly	2	0	1	0	0	3	No	Yes	No	No	Yes	No	No	Yes	No	No	No	No	No	No	No	No	No	No	No	No	No	No	No	No	No	Yes	No	Yes	No	Yes	No	Yes	Yes
St. Dominic	201	2	25	20-30 years	Out-patient	Basic Education	No	Good	No	Yes	0	0	1	0	0	1	No	No	No	No	No	No	No	Yes	No	No	No	No	No	No	No	Yes	No	No	No	No	No	No	No	No	No	Yes	No	No	No	No	No	No	Yes
St. Dominic	202	1	57	51-60 years	Out-patient	Senior High School	Yes	Moderate	No	Taken unknowingly	2	0	0	0	0	2	No	Yes	No	No	Yes	No	No	No	No	No	No	No	Yes	No	No	No	No	No	No	No	No	No	No	No	No	No	No	No	Yes	No	No	Yes	Yes
St. Dominic	203	2	30	20-30 years	Out-patient	Tertiary	No	Good	Yes	No	1	0	0	0	0	1	No	Yes	No	No	No	No	No	No	No	No	No	No	Yes	No	No	No	No	No	No	No	No	No	No	No	No	No	No	No	No	No	Yes	Yes	Yes
St. Dominic	204	2	72	>60 years	Out-patient	Basic Education	Yes	Good	No	Yes	2	0	1	0	0	3	No	Yes	No	No	Yes	No	No	Yes	No	No	No	No	Yes	No	No	Yes	No	No	No	No	No	No	No	No	No	No	Yes	Yes	No	Yes	No	No	Yes
St. Dominic	205	2	33	31-40 years	Out-patient	Senior High School	No	Good	Yes	No	2	1	0	0	0	3	No	Yes	No	No	Yes	No	Yes	No	No	No	No	No	Yes	No	No	No	No	No	No	No	No	No	No	No	Yes	Yes	No	No	Yes	No	Yes	Yes	Yes
St. Dominic	206	2	31	31-40 years	In-patient	Junior High School	No	Good	No	Taken unknowingly	2	0	1	0	0	3	No	Yes	No	No	Yes	No	No	Yes	No	No	No	No	Yes	No	No	No	No	No	No	No	No	No	No	No	No	Yes	No	No	No	No	No	Yes	Yes
St. Dominic	207	1	36	31-40 years	In-patient	Senior High School	No	Moderate	No	Taken unknowingly	2	0	1	0	0	3	No	Yes	No	No	Yes	No	No	Yes	No	No	No	No	Yes	No	No	Yes	No	No	No	No	No	No	No	No	No	Yes	Yes	Yes	No	No	No	Yes	Yes
St. Dominic	208	2	43	41-50 years	In-patient	Basic Education	No	Moderate	No	Taken unknowingly	2	0	0	0	0	2	No	Yes	No	No	Yes	No	No	No	No	No	No	No	Yes	No	No	No	No	No	No	No	No	No	No	No	No	No	Yes	No	No	No	No	Yes	Yes
St. Dominic	209	2	38	31-40 years	Out-patient	Senior High School	No	Good	Yes	No	2	0	1	0	0	3	No	Yes	No	No	Yes	No	No	Yes	No	No	No	No	Yes	No	No	No	No	No	No	No	No	No	No	No	No	No	Yes	Yes	Yes	No	No	Yes	Yes
St. Dominic	210	1	6	<20 years	Out-patient	Basic Education	Yes	Good	No	Yes	0	0	0	0	0	0	No	No	No	No	No	No	No	No	No	No	No	No	No	No	No	No	No	No	No	No	No	No	No	No	No	No	No	No	No	No	No	Yes	Yes
St. Dominic	211	2	17	<20 years	In-patient	Junior High School	No	Moderate	No	Taken unknowingly	1	0	0	0	0	1	No	No	No	No	Yes	No	No	No	No	No	No	No	Yes	No	No	Yes	No	No	No	No	No	No	No	No	No	No	Yes	No	No	No	No	No	Yes
St. Dominic	212	2	64	>60 years	In-patient	Senior High School	Yes	Good	No	Taken unknowingly	1	0	0	0	0	1	No	No	No	No	Yes	No	No	No	No	No	No	No	No	No	No	Yes	No	No	No	No	No	No	No	No	No	No	Yes	No	No	No	No	No	2
St. Dominic	213	2	24	20-30 years	In-patient	Basic Education	Yes	Moderate	No	Yes	2	0	0	0	0	2	No	Yes	No	No	Yes	No	No	No	No	No	No	No	No	No	No	Yes	No	No	No	No	No	No	No	No	No	No	Yes	No	No	No	No	No	2
St. Dominic	214	2	28	20-30 years	In-patient	Tertiary	Yes	Good	Yes	No	1	0	1	0	0	2	No	Yes	No	No	No	No	No	Yes	No	No	No	No	Yes	No	No	No	No	No	No	No	No	No	No	No	No	No	No	No	No	No	Yes	Yes	Yes
St. Dominic	215	2	42	41-50 years	In-patient	Senior High School	No	Moderate	No	Taken unknowingly	0	0	1	0	0	1	No	No	No	No	No	No	No	Yes	No	No	No	No	Yes	No	No	No	No	No	No	No	No	No	No	No	No	No	Yes	No	No	No	No	No	Yes
St. Dominic	216	2	21	20-30 years	In-patient	Junior High School	Yes	Moderate	No	Taken unknowingly	0	0	1	0	0	1	No	No	No	No	No	No	No	Yes	No	No	No	No	Yes	No	No	Yes	No	No	No	No	No	No	No	No	No	Yes	No	No	No	No	No	Yes	Yes
St. Dominic	217	2	26	20-30 years	In-patient	Tertiary	Yes	Moderate	Yes	No	2	0	1	0	0	3	No	Yes	No	No	Yes	No	No	Yes	No	No	No	No	Yes	No	No	Yes	No	No	No	No	No	No	No	No	No	No	No	No	No	No	No	Yes	Yes
St. Dominic	218	2	36	31-40 years	In-patient	Junior High School	No	Good	No	Taken unknowingly	2	0	1	0	0	3	No	Yes	No	No	Yes	No	No	Yes	No	No	No	No	Yes	No	No	Yes	No	No	No	No	No	No	No	No	No	Yes	Yes	No	No	No	No	No	Yes
St. Dominic	219	2	39	31-40 years	In-patient	Senior High School	Yes	Good	Yes	No	1	1	1	0	0	3	No	Yes	No	No	No	No	Yes	Yes	No	No	No	No	Yes	No	No	Yes	No	No	Yes	No	No	No	No	No	No	No	No	No	Yes	No	No	Yes	Yes
St. Dominic	220	1	39	31-40 years	Out-patient	Tertiary	Yes	Good	Yes	No	1	0	1	0	0	2	No	Yes	No	No	No	No	No	Yes	No	No	No	No	Yes	No	No	No	No	No	No	No	No	No	No	No	No	Yes	No	No	Yes	No	No	Yes	Yes
St. Dominic	221	2	42	41-50 years	In-patient	Junior High School	Yes	Moderate	No	Taken unknowingly	2	0	0	0	0	2	No	Yes	No	No	Yes	No	No	No	No	No	No	No	Yes	No	No	Yes	No	No	No	No	No	No	No	No	No	No	Yes	Yes	No	No	No	No	Yes
St. Dominic	222	2	21	20-30 years	In-patient	Senior High School	Yes	Good	Yes	No	0	1	1	0	0	2	No	No	No	No	No	No	Yes	Yes	No	No	No	No	Yes	No	No	No	No	No	No	No	No	No	No	No	No	No	Yes	No	Yes	No	No	Yes	Yes
St. Dominic	223	2	12	<20 years	In-patient	Junior High School	No	Good	No	Yes	1	0	1	0	0	2	No	No	No	No	Yes	No	No	Yes	No	No	No	No	Yes	No	No	No	No	No	No	No	No	No	No	No	No	Yes	No	Yes	Yes	No	No	No	Yes
St. Dominic	224	1	27	20-30 years	Out-patient	Tertiary	Yes	Good	Yes	No	0	1	1	0	0	2	No	No	No	No	No	No	Yes	Yes	No	No	No	No	Yes	No	No	Yes	No	No	No	Yes	No	No	No	No	No	Yes	No	No	No	No	No	Yes	Yes
St. Dominic	225	1	24	20-30 years	Out-patient	Junior High School	No	Good	No	Taken unknowingly	0	0	0	0	0	0	No	No	No	No	No	No	No	No	No	No	No	No	No	No	No	Yes	No	No	No	No	No	No	No	No	No	Yes	Yes	No	No	No	No	No	Yes
St. Dominic	226	1	48	41-50 years	Out-patient	Basic Education	Yes	Moderate	No	Yes	2	0	1	0	0	3	No	Yes	No	No	Yes	No	No	Yes	No	No	No	No	No	Yes	No	No	No	No	No	No	No	No	No	No	No	No	No	Yes	Yes	No	No	No	Yes
St. Dominic	227	2	32	31-40 years	Out-patient	Tertiary	Yes	Good	Yes	No	1	0	1	0	0	2	No	Yes	No	No	No	No	No	Yes	No	No	No	No	Yes	No	No	No	No	No	No	Yes	No	No	No	No	No	No	No	Yes	No	No	No	Yes	Yes
St. Dominic	228	2	50	41-50 years	Out-patient	Senior High School	Yes	Good	No	Taken unknowingly	2	0	1	0	0	3	No	Yes	No	No	Yes	No	No	Yes	No	No	No	No	Yes	No	No	No	No	No	No	No	No	No	No	No	No	No	Yes	No	No	Yes	No	No	Yes
St. Dominic	229	2	23	20-30 years	In-patient	Senior High School	No	Good	No	Taken unknowingly	2	0	0	0	0	2	No	Yes	No	No	Yes	No	No	No	No	No	No	No	Yes	No	No	No	No	No	No	No	No	No	No	No	No	No	Yes	Yes	No	No	No	No	Yes
St. Dominic	230	2	39	31-40 years	In-patient	Junior High School	No	Good	No	Taken unknowingly	2	1	0	0	0	3	No	Yes	No	No	Yes	No	Yes	No	No	No	No	No	Yes	No	No	Yes	No	No	No	Yes	No	No	No	No	No	No	Yes	Yes	No	No	No	No	Yes
St. Dominic	231	2	40	31-40 years	In-patient	Junior High School	Yes	Good	No	Taken unknowingly	1	0	1	0	0	2	No	No	No	No	Yes	No	No	Yes	No	No	No	No	Yes	No	No	Yes	No	No	No	No	No	No	No	No	No	Yes	Yes	Yes	No	No	No	No	Yes
St. Dominic	232	2	27	20-30 years	Out-patient	Tertiary	Yes	Good	Yes	No	3	1	0	0	0	4	No	Yes	No	No	Yes	Yes	Yes	No	No	No	No	No	Yes	No	No	No	No	No	No	Yes	No	No	No	No	No	Yes	No	Yes	Yes	No	No	Yes	Yes
St. Dominic	233	1	13	<20 years	Out-patient	Junior High School	Yes	Good	No	Taken unknowingly	1	0	1	0	0	2	No	No	No	No	Yes	No	No	Yes	No	No	No	No	Yes	No	No	Yes	No	No	No	No	No	No	No	No	No	No	Yes	Yes	No	No	No	No	Yes
St. Dominic	234	2	14	<20 years	In-patient	Junior High School	Yes	Good	No	Yes	2	0	1	0	0	3	No	Yes	No	No	Yes	No	No	Yes	No	No	No	No	Yes	No	No	Yes	No	No	No	Yes	No	No	No	No	No	No	No	Yes	Yes	No	No	No	Yes
St. Dominic	235	2	62	>60 years	Out-patient	No formal education	No	Moderate	No	Taken unknowingly	1	0	0	0	0	1	No	Yes	No	No	No	No	No	No	No	No	No	No	No	No	No	Yes	No	No	No	No	No	No	No	No	No	No	No	No	No	No	No	No	Yes
St. Dominic	236	2	28	20-30 years	In-patient	Tertiary	No	Good	Yes	No	2	1	0	0	0	3	No	Yes	No	No	Yes	No	Yes	No	No	No	No	No	Yes	No	No	Yes	No	No	No	Yes	No	No	No	No	No	Yes	No	Yes	Yes	No	No	Yes	Yes
St. Dominic	237	2	33	31-40 years	In-patient	Senior High School	Yes	Good	No	Taken unknowingly	1	0	1	0	0	2	No	Yes	No	No	No	No	No	Yes	No	No	No	No	Yes	No	No	No	No	No	No	No	No	No	No	No	No	No	Yes	No	Yes	No	No	Yes	Yes
St. Dominic	238	2	29	20-30 years	In-patient	Tertiary	Yes	Good	Yes	No	1	0	0	0	0	1	No	Yes	No	No	No	No	No	No	No	No	No	No	Yes	No	No	No	No	No	No	No	No	No	No	No	No	No	No	No	No	No	Yes	Yes	Yes
St. Dominic	239	2	30	20-30 years	Out-patient	Junior High School	No	Poor	No	Taken unknowingly	1	0	0	0	0	1	No	Yes	No	No	No	No	No	No	No	No	No	No	No	No	No	Yes	No	No	No	No	No	No	No	No	No	No	Yes	No	No	No	No	No	Yes
St. Dominic	240	1	23	20-30 years	Out-patient	Senior High School	Yes	Good	No	Taken unknowingly	2	0	0	0	0	2	No	Yes	No	No	Yes	No	No	No	No	No	No	No	Yes	No	No	Yes	No	No	No	No	No	No	No	No	No	Yes	Yes	No	Yes	No	No	No	Yes
St. Dominic	241	2	42	41-50 years	In-patient	Junior High School	No	Good	No	Taken unknowingly	1	0	0	0	0	1	No	No	No	No	Yes	No	No	No	No	No	No	No	No	No	No	Yes	No	No	No	No	No	No	No	No	No	No	No	Yes	No	No	No	No	Yes
St. Dominic	242	2	48	41-50 years	In-patient	Senior High School	No	Good	No	Taken unknowingly	1	1	0	0	0	2	No	Yes	No	No	No	No	Yes	No	No	No	No	No	Yes	No	No	Yes	No	No	No	Yes	No	No	No	No	No	No	Yes	Yes	No	No	No	No	Yes
St. Dominic	243	2	94	>60 years	In-patient	No formal education	Yes	Good	No	Taken unknowingly	2	0	0	0	0	2	No	Yes	No	No	Yes	No	No	No	No	No	No	No	Yes	No	No	Yes	No	No	No	No	No	No	No	No	No	No	Yes	Yes	No	No	No	No	Yes
St. Dominic	244	2	30	20-30 years	In-patient	Senior High School	Yes	Good	Yes	No	1	0	1	0	0	2	No	Yes	No	No	No	No	No	Yes	No	No	No	No	Yes	No	No	Yes	No	No	No	No	No	No	No	No	No	Yes	Yes	Yes	Yes	No	No	Yes	Yes
St. Dominic	245	1	30	20-30 years	In-patient	Tertiary	No	Good	Yes	Yes	0	0	0	0	0	0	No	No	No	No	No	No	No	No	No	No	No	No	No	No	No	No	No	No	No	Yes	No	No	No	No	No	No	Yes	No	No	No	No	No	Yes
St. Dominic	246	2	28	20-30 years	Out-patient	Senior High School	Yes	Moderate	No	Taken unknowingly	2	0	0	0	0	2	No	Yes	No	No	Yes	No	No	No	No	No	No	No	No	No	No	Yes	No	No	No	No	No	No	No	No	No	No	Yes	No	No	No	No	Yes	Yes
St. Dominic	247	2	33	31-40 years	In-patient	Tertiary	Yes	Moderate	Yes	No	2	1	0	0	0	3	No	Yes	No	No	Yes	No	Yes	No	No	No	No	No	Yes	No	No	Yes	No	No	No	Yes	No	No	No	No	No	No	No	Yes	Yes	No	No	Yes	Yes
St. Dominic	248	2	39	31-40 years	In-patient	No formal education	No	Moderate	No	Taken unknowingly	2	0	1	0	0	3	No	Yes	No	No	Yes	No	No	Yes	No	No	No	No	Yes	No	No	Yes	No	No	Yes	No	No	No	No	No	No	Yes	Yes	No	No	No	No	No	Yes
St. Dominic	249	1	60	51-60 years	In-patient	Senior High School	No	Moderate	No	Taken unknowingly	1	0	0	0	0	1	No	No	No	Yes	No	No	No	No	No	No	No	No	Yes	No	No	No	No	No	No	No	No	No	No	No	No	No	No	No	No	No	No	No	Yes
St. Dominic	250	2	37	31-40 years	In-patient	Senior High School	Yes	Good	Yes	No	2	1	1	0	0	4	No	Yes	No	No	Yes	No	Yes	Yes	No	No	No	No	Yes	No	No	No	No	No	No	Yes	No	No	No	No	No	Yes	Yes	No	Yes	No	No	Yes	Yes
St. Dominic	251	2	32	31-40 years	In-patient	Senior High School	Yes	Good	No	Taken unknowingly	1	1	1	0	0	3	No	No	No	No	Yes	No	Yes	Yes	No	No	No	No	Yes	No	No	No	No	No	No	Yes	No	No	No	No	Yes	Yes	No	No	Yes	No	No	Yes	Yes
St. Dominic	252	2	73	>60 years	In-patient	No formal education	No	Good	No	Taken unknowingly	2	0	1	0	0	3	No	Yes	No	No	Yes	No	No	Yes	No	No	No	No	Yes	No	No	Yes	No	No	No	No	No	No	No	No	No	Yes	Yes	Yes	No	No	No	No	Yes
St. Dominic	253	2	57	51-60 years	Out-patient	Senior High School	Yes	Good	No	Taken unknowingly	2	0	1	0	0	3	No	Yes	No	No	Yes	No	No	Yes	No	No	No	No	Yes	No	No	No	No	No	No	Yes	No	No	No	No	No	Yes	Yes	No	No	Yes	No	No	Yes
St. Dominic	254	2	31	31-40 years	In-patient	Tertiary	No	Moderate	Yes	No	2	1	0	0	0	3	No	Yes	No	No	Yes	No	Yes	No	No	No	No	No	Yes	No	No	No	No	No	No	No	No	No	No	No	No	Yes	No	Yes	No	No	No	Yes	Yes
St. Dominic	255	2	69	>60 years	In-patient	No formal education	Yes	Moderate	No	Taken unknowingly	2	0	1	0	0	3	No	Yes	No	No	Yes	No	No	Yes	No	No	No	No	Yes	No	No	Yes	No	No	No	Yes	No	No	No	No	No	Yes	Yes	No	No	No	No	No	Yes
St. Dominic	256	2	23	20-30 years	In-patient	Senior High School	No	Good	No	Taken unknowingly	1	0	1	0	0	2	No	Yes	No	No	No	No	No	Yes	No	No	No	No	Yes	No	No	Yes	No	No	No	No	No	No	No	No	No	Yes	Yes	No	Yes	No	No	Yes	Yes
St. Dominic	257	1	49	41-50 years	Out-patient	Tertiary	Yes	Moderate	Yes	No	1	1	0	0	0	2	No	Yes	No	No	No	No	Yes	No	No	No	No	No	Yes	No	No	No	No	No	No	Yes	No	No	No	No	No	No	Yes	Yes	Yes	No	No	Yes	Yes
St. Dominic	258	2	30	20-30 years	Out-patient	Tertiary	Yes	Good	Yes	No	0	0	0	0	0	0	No	No	No	No	No	No	No	No	No	No	No	No	Yes	No	No	No	No	No	No	No	No	No	No	No	No	No	No	No	Yes	No	No	Yes	Yes
St. Dominic	259	2	37	31-40 years	Out-patient	Senior High School	Yes	Good	No	Taken unknowingly	2	0	0	0	0	2	No	Yes	No	No	Yes	No	No	No	No	No	No	No	Yes	No	No	Yes	No	No	No	Yes	No	No	No	No	No	Yes	No	Yes	Yes	No	No	Yes	Yes
St. Dominic	260	2	27	20-30 years	Out-patient	Tertiary	Yes	Good	Yes	No	0	0	0	0	0	0	No	No	No	No	No	No	No	No	No	No	No	No	No	No	No	No	No	No	No	No	No	No	No	No	No	No	No	No	Yes	No	No	Yes	Yes
St. Dominic	261	2	31	31-40 years	Out-patient	Junior High School	Yes	Moderate	No	Taken unknowingly	3	0	1	0	0	4	No	Yes	No	No	Yes	Yes	No	Yes	No	No	No	No	Yes	No	No	Yes	No	No	No	No	No	No	No	No	No	No	Yes	No	No	No	No	No	Yes
[truncated: 17 more columns]

## Sheet: Culture results
Location	Study ID	No growth	No significant growth	Bacterial growth	Candida	Escherichia coli	Klebsiella spp	Staphylococcus aureus	Proteus mirabilis	Enterococcus	Enterobacteria
Bomso	1	Yes	No	No	No	No	No	No	No	No	No
Bomso	2	Yes	No	No	No	No	No	No	No	No	Yes
Bomso	3	No	No	Yes	No	No	No	No	No	No	No
Bomso	4	No	No	Yes	Yes	No	No	No	No	No	No
Bomso	5	Yes	No	No	No	No	No	No	No	No	No
Bomso	6	No	Yes	No	No	No	No	No	No	No	No
Bomso	7	Yes	No	No	No	No	No	No	No	No	No
Bomso	8	No	Yes	No	No	No	No	No	No	No	No
Bomso	9	No	Yes	No	No	No	No	No	No	No	No
Bomso	10	No	No	No	Yes	No	No	No	No	No	No
Bomso	11	No	No	No	No	No	No	Yes	No	No	No
Bomso	12	No	No	No	Yes	No	No	No	No	No	No
Bomso	13	No	No	Yes	No	No	No	No	No	No	Yes
Bomso	14	No	No	Yes	No	No	No	No	No	No	No
Bomso	15	Yes	No	No	No	No	No	No	No	No	No
Bomso	16	No	Yes	No	No	No	No	No	No	No	No
Bomso	17	Yes	No	No	No	No	No	No	No	No	No
Bomso	18	No	No	No	Yes	No	No	No	No	No	No
Bomso	19	No	Yes	No	No	No	No	No	No	No	No
Bomso	20	No	No	Yes	Yes	No	No	No	No	No	Yes
Bomso	21	Yes	No	No	No	No	No	No	No	No	No
Bomso	22	No	Yes	No	No	No	No	No	No	No	No
Bomso	23	No	No	No	Yes	No	No	No	No	No	No
Bomso	24	Yes	No	No	No	No	No	No	No	No	Yes
Bomso	25	Yes	No	No	No	No	No	No	No	No	No
Bomso	26	Yes	No	No	No	No	No	No	No	No	Yes
Bomso	27	No	No	No	Yes	No	No	No	No	No	No
Bomso	28	No	No	No	No	No	Yes	No	No	No	Yes
Bomso	29	Yes	No	No	No	No	No	No	No	No	No
Bomso	30	Yes	No	No	No	No	No	No	No	No	No
Bomso	31	Yes	No	No	No	No	No	No	No	No	No
Bomso	32	No	No	No	Yes	No	No	No	No	No	No
Bomso	33	Yes	No	No	No	No	No	No	No	No	Yes
Bomso	34	No	No	No	Yes	No	No	No	No	No	No
Bomso	35	No	Yes	No	No	No	No	No	No	No	No
Bomso	36	Yes	No	No	No	No	No	No	No	No	No
Bomso	37	Yes	No	No	No	No	No	No	No	No	No
Bomso	38	Yes	No	No	No	No	No	No	No	No	No
Bomso	39	Yes	No	No	No	No	No	No	No	No	No
Bomso	40	No	Yes	No	No	No	No	No	No	No	Yes
Bomso	41	No	Yes	No	No	No	No	No	No	No	No
Bomso	42	No	Yes	No	No	No	No	No	No	No	No
Bomso	43	No	Yes	No	No	No	No	No	No	No	No
Bomso	44	No	No	No	Yes	No	No	No	No	No	No
Bomso	45	Yes	No	No	No	No	No	No	No	No	No
Bomso	46	No	No	No	Yes	No	No	No	No	No	No
Bomso	47	Yes	No	No	No	No	No	No	No	No	No
Bomso	48	Yes	No	No	No	No	No	No	No	No	No
Bomso	49	No	Yes	No	No	No	No	No	No	No	No
Bomso	50	Yes	No	No	No	No	No	No	No	No	No
Bomso	51	Yes	No	No	No	No	No	No	No	No	No
Bomso	52	No	No	No	Yes	No	No	No	No	No	No
Bomso	53	No	No	No	Yes	No	No	No	No	No	No
Bomso	54	No	No	No	No	No	No	Yes	No	No	No
Bomso	55	Yes	No	No	No	No	No	No	No	No	No
Bomso	56	No	No	No	No	Yes	No	No	No	No	No
Bomso	57	Yes	No	No	No	No	No	No	No	No	No
Bomso	58	No	Yes	No	No	No	No	No	No	No	No
Bomso	59	No	No	Yes	No	No	No	No	No	No	No
Bomso	60	Yes	No	No	No	No	No	No	No	No	Yes
Bomso	61	No	Yes	No	No	No	No	No	No	No	No
Bomso	62	No	No	No	Yes	No	No	No	No	No	No
Bomso	63	No	No	Yes	No	No	No	No	No	No	No
Bomso	64	Yes	No	No	No	No	No	No	No	No	No
Bomso	65	No	No	No	Yes	No	No	No	No	No	No
Bomso	66	Yes	No	No	No	No	No	No	No	No	No
Bomso	67	Yes	No	No	No	No	No	No	No	No	No
Bomso	68	No	No	Yes	No	No	No	No	No	No	No
Bomso	69	Yes	No	No	No	No	No	No	No	No	Yes
Bomso	70	Yes	No	No	No	No	No	No	No	No	No
Bomso	71	Yes	No	No	No	No	No	No	No	No	No
Bomso	72	Yes	No	No	No	No	No	No	No	No	Yes
Bomso	73	No	Yes	No	No	No	No	No	No	No	No
Bomso	74	No	No	Yes	No	No	No	No	No	No	No
Bomso	75	No	No	Yes	No	No	No	No	No	No	No
Bomso	76	No	Yes	No	No	No	No	No	No	No	No
Bomso	77	Yes	No	No	No	No	No	No	No	No	No
Bomso	78	Yes	No	No	No	No	No	No	No	No	No
Bomso	79	No	No	Yes	No	No	No	No	No	No	No
Bomso	80	No	No	Yes	No	No	No	No	No	No	Yes
Bomso	81	No	Yes	No	No	No	No	No	No	No	No
Bomso	82	No	Yes	No	No	No	No	No	No	No	No
Bomso	83	Yes	No	No	No	No	No	No	No	No	No
Bomso	84	No	No	Yes	No	No	No	No	No	No	Yes
Bomso	85	No	Yes	No	No	No	No	No	No	No	No
Bomso	86	No	Yes	No	No	No	No	No	No	No	No
Bomso	87	Yes	No	No	No	No	No	No	No	No	No
Bomso	88	No	Yes	No	No	No	No	No	No	No	No
Bomso	89	No	Yes	No	No	No	No	No	No	No	No
Bomso	90	No	Yes	No	No	No	No	No	No	No	No
Bomso	91	No	Yes	No	No	No	No	No	No	No	No
Bomso	93	Yes	No	No	No	No	No	No	No	No	No
Bomso	92	Yes	No	No	No	No	No	No	No	No	No
Bomso	94	No	Yes	No	No	No	No	No	No	No	No
Bomso	95	Yes	No	No	No	No	No	No	No	No	No
Bomso	96	Yes	No	No	No	No	No	No	No	No	No
Bomso	97	No	No	No	Yes	No	No	No	No	No	No
Bomso	98	No	No	Yes	No	No	No	No	No	No	Yes
Bomso	99	No	No	Yes	No	No	No	No	No	No	No
Bomso	100	No	Yes	No	No	No	No	No	No	No	No
St. Dominic	101	No	No	No	No	No	No	No	No	Yes	No
St. Dominic	102	No	Yes	No	No	No	No	No	No	No	No
St. Dominic	103	No	No	No	No	No	No	No	No	Yes	Yes
St. Dominic	104	Yes	No	No	No	No	No	No	No	No	No
St. Dominic	105	Yes	No	No	No	No	No	No	No	No	No
St. Dominic	106	Yes	No	No	No	No	No	No	No	No	No
St. Dominic	107	Yes	No	No	No	No	No	No	No	No	Yes
St. Dominic	108	Yes	No	No	No	No	No	No	No	No	Yes
St. Dominic	109	No	Yes	No	No	No	No	No	No	No	Yes
St. Dominic	110	Yes	No	No	No	No	No	No	No	No	Yes
St. Dominic	111	Yes	No	No	No	No	No	No	No	No	Yes
St. Dominic	112	No	No	No	Yes	No	No	No	No	No	No
St. Dominic	113	No	No	No	No	No	No	No	Yes	No	No
St. Dominic	114	Yes	No	No	No	No	No	No	No	No	Yes
St. Dominic	115	No	Yes	No	No	No	No	No	No	No	No
St. Dominic	116	No	No	No	No	Yes	No	No	No	No	Yes
St. Dominic	117	No	Yes	No	No	No	No	No	No	No	No
St. Dominic	118	Yes	No	No	No	No	No	No	No	No	Yes
St. Dominic	119	Yes	No	No	No	No	No	No	No	No	Yes
St. Dominic	120	No	Yes	No	No	No	No	No	No	No	No
St. Dominic	121	No	No	No	No	Yes	No	No	No	No	No
St. Dominic	122	Yes	No	No	No	No	No	No	No	No	Yes
St. Dominic	123	Yes	No	No	No	No	No	No	No	No	No
St. Dominic	124	No	No	No	Yes	No	No	No	No	No	Yes
St. Dominic	125	Yes	No	No	No	No	No	No	No	No	No
St. Dominic	126	No	No	No	Yes	No	No	No	No	No	No
St. Dominic	127	Yes	No	No	No	No	No	No	No	No	No
St. Dominic	128	Yes	No	No	No	No	No	No	No	No	No
St. Dominic	129	Yes	No	No	No	No	No	No	No	No	Yes
St. Dominic	130	Yes	No	No	No	No	No	No	No	No	Yes
St. Dominic	131	No	Yes	No	No	No	No	No	No	No	No
St. Dominic	132	Yes	No	No	No	No	No	No	No	No	Yes
St. Dominic	133	Yes	No	No	No	No	No	No	No	No	Yes
St. Dominic	134	Yes	No	No	No	No	No	No	No	No	No
St. Dominic	135	No	Yes	No	No	No	No	No	No	No	No
St. Dominic	136	Yes	No	No	No	No	No	No	No	No	Yes
St. Dominic	137	No	No	No	Yes	No	No	No	No	No	No
St. Dominic	138	Yes	No	No	No	No	No	No	No	No	Yes
St. Dominic	139	No	Yes	No	No	No	No	No	No	No	No
St. Dominic	140	No	Yes	No	No	No	No	No	No	No	No
St. Dominic	141	Yes	No	No	No	No	No	No	No	No	Yes
St. Dominic	142	Yes	No	No	No	No	No	No	No	No	Yes
St. Dominic	143	No	Yes	No	No	No	No	No	No	No	No
St. Dominic	144	No	Yes	No	No	No	No	No	No	No	Yes
St. Dominic	145	No	Yes	No	No	No	No	No	No	No	No
St. Dominic	146	No	Yes	No	No	No	No	No	No	No	No
St. Dominic	147	No	No	Yes	No	No	No	No	No	No	Yes
St. Dominic	148	No	Yes	No	No	No	No	No	No	No	No
St. Dominic	149	Yes	No	No	No	No	No	No	No	No	No
St. Dominic	150	No	Yes	No	No	No	No	No	No	No	Yes
St. Dominic	151	Yes	No	No	No	No	No	No	No	No	No
St. Dominic	152	No	No	Yes	No	No	No	No	No	No	No
St. Dominic	153	Yes	No	No	No	No	No	No	No	No	No
St. Dominic	154	No	Yes	No	No	No	No	No	No	No	No
St. Dominic	155	Yes	No	No	No	No	No	No	No	No	No
St. Dominic	156	No	Yes	No	No	No	No	No	No	No	Yes
St. Dominic	157	Yes	No	No	No	No	No	No	No	No	No
St. Dominic	158	No	No	No	No	Yes	No	No	No	No	No
St. Dominic	159	No	No	No	No	No	Yes	No	No	No	No
St. Dominic	160	Yes	No	No	No	No	No	No	No	No	Yes
St. Dominic	161	Yes	No	No	No	No	No	No	No	No	Yes
St. Dominic	162	No	No	Yes	No	No	No	No	No	No	Yes
St. Dominic	163	Yes	No	No	No	No	No	No	No	No	Yes
St. Dominic	164	No	No	Yes	No	No	No	No	No	No	Yes
St. Dominic	165	Yes	No	No	No	No	No	No	No	No	Yes
St. Dominic	166	Yes	No	No	No	No	No	No	No	No	No
St. Dominic	167	Yes	No	No	No	No	No	No	No	No	No
St. Dominic	168	Yes	No	No	No	No	No	No	No	No	No
St. Dominic	169	Yes	No	No	No	No	No	No	No	No	Yes
St. Dominic	170	No	No	No	No	No	No	Yes	No	No	No
St. Dominic	171	No	No	Yes	No	No	No	No	No	No	Yes
St. Dominic	172	Yes	No	No	No	No	No	No	No	No	Yes
St. Dominic	173	Yes	No	No	No	No	No	No	No	No	No
St. Dominic	174	Yes	No	No	No	No	No	No	No	No	Yes
St. Dominic	175	Yes	No	No	No	No	No	No	No	No	No
St. Dominic	176	No	No	No	Yes	No	No	No	No	No	Yes
St. Dominic	177	Yes	No	No	No	No	No	No	No	No	No
St. Dominic	178	No	No	No	Yes	No	No	No	No	No	No
St. Dominic	179	Yes	No	No	No	No	No	No	No	No	Yes
St. Dominic	180	Yes	No	No	No	No	No	No	No	No	Yes
St. Dominic	181	No	Yes	No	No	No	No	No	No	No	No
St. Dominic	182	Yes	No	No	No	No	No	No	No	No	Yes
St. Dominic	183	No	Yes	No	No	No	No	No	No	No	Yes
St. Dominic	184	No	No	No	No	Yes	No	No	No	No	Yes
St. Dominic	185	Yes	No	No	No	No	No	No	No	No	Yes
St. Dominic	186	No	No	Yes	No	No	No	No	No	No	No
St. Dominic	187	Yes	No	No	No	No	No	No	No	No	No
St. Dominic	188	Yes	No	No	No	No	No	No	No	No	Yes
St. Dominic	189	Yes	No	No	No	No	No	No	No	No	No
St. Dominic	190	Yes	No	No	No	No	No	No	No	No	No
St. Dominic	191	Yes	No	No	No	No	No	No	No	No	No
St. Dominic	192	Yes	No	No	No	No	No	No	No	No	No
St. Dominic	193	Yes	No	No	No	No	No	No	No	No	No
St. Dominic	194	Yes	No	No	No	No	No	No	No	No	No
St. Dominic	195	No	Yes	No	No	No	No	No	No	No	No
St. Dominic	196	No	No	No	Yes	No	No	No	No	No	No
St. Dominic	197	No	Yes	No	No	No	No	No	No	No	No
St. Dominic	198	Yes	No	No	No	No	No	No	No	No	Yes
St. Dominic	199	No	Yes	No	No	No	No	No	No	No	Yes
St. Dominic	200	Yes	No	No	No	No	No	No	No	No	Yes
St. Dominic	201	No	Yes	No	No	No	No	No	No	No	Yes
St. Dominic	202	No	No	No	Yes	No	No	No	No	No	Yes
St. Dominic	203	No	Yes	No	No	No	No	No	No	No	No
St. Dominic	204	No	No	No	No	No	No	No	No	Yes	No
St. Dominic	205	Yes	No	No	No	No	No	No	No	No	No
St. Dominic	206	Yes	No	No	No	No	No	No	No	No	No
St. Dominic	207	No	No	No	Yes	No	No	No	No	No	Yes
St. Dominic	208	No	Yes	No	No	No	No	No	No	No	No
St. Dominic	209	No	Yes	No	No	No	No	No	No	No	No
St. Dominic	210	Yes	No	No	No	No	No	No	No	No	No
St. Dominic	211	Yes	No	No	No	No	No	No	No	No	Yes
St. Dominic	212	No	Yes	No	No	No	No	No	No	No	No
St. Dominic	213	Yes	No	No	No	No	No	No	No	No	Yes
St. Dominic	214	Yes	No	No	No	No	No	No	No	No	Yes
St. Dominic	215	Yes	No	No	No	No	No	No	No	No	Yes
St. Dominic	216	Yes	No	No	No	No	No	No	No	No	No
St. Dominic	217	Yes	No	No	No	No	No	No	No	No	No
St. Dominic	218	No	No	No	Yes	No	No	No	No	No	No
St. Dominic	219	No	Yes	No	No	No	No	No	No	No	Yes
St. Dominic	220	Yes	No	No	No	No	No	No	No	No	No
St. Dominic	221	No	Yes	No	No	No	No	No	No	No	No
St. Dominic	222	Yes	No	No	No	No	No	No	No	No	Yes
St. Dominic	223	Yes	No	No	No	No	No	No	No	No	Yes
St. Dominic	224	Yes	No	No	No	No	No	No	No	No	No
St. Dominic	225	Yes	No	No	No	No	No	No	No	No	No
St. Dominic	226	Yes	No	No	No	No	No	No	No	No	No
St. Dominic	227	Yes	No	No	No	No	No	No	No	No	No
St. Dominic	228	No	No	No	Yes	No	No	No	No	No	No
St. Dominic	229	Yes	No	No	No	No	No	No	No	No	No
St. Dominic	230	Yes	No	No	No	No	No	No	No	No	No
St. Dominic	231	No	Yes	No	No	No	No	No	No	No	No
St. Dominic	232	No	No	No	Yes	No	No	No	No	No	No
St. Dominic	233	Yes	No	No	No	No	No	No	No	No	Yes
St. Dominic	234	No	Yes	No	No	No	No	No	No	No	Yes
St. Dominic	235	Yes	No	No	No	No	No	No	No	No	No
St. Dominic	236	No	Yes	No	No	No	No	No	No	No	Yes
St. Dominic	237	No	No	No	Yes	No	No	No	No	No	No
St. Dominic	238	Yes	No	No	No	No	No	No	No	No	No
St. Dominic	239	Yes	No	No	No	No	No	No	No	No	No
St. Dominic	240	Yes	No	No	No	No	No	No	No	No	No
St. Dominic	241	Yes	No	No	No	No	No	No	No	No	Yes
St. Dominic	242	Yes	No	No	No	No	No	No	No	No	Yes
St. Dominic	243	No	No	No	No	No	No	No	No	No	Yes
St. Dominic	244	No	Yes	No	No	No	No	No	No	No	Yes
St. Dominic	245	Yes	No	No	No	No	No	No	No	No	Yes
St. Dominic	246	No	Yes	No	No	No	No	No	No	No	No
St. Dominic	247	No	Yes	No	No	No	No	No	No	No	No
St. Dominic	248	No	Yes	No	No	No	No	No	No	No	No
St. Dominic	249	Yes	No	No	No	No	No	No	No	No	No
St. Dominic	250	Yes	No	No	No	No	No	No	No	No	Yes
St. Dominic	251	No	Yes	No	No	No	No	No	No	No	Yes
St. Dominic	252	Yes	No	No	No	No	No	No	No	No	Yes
St. Dominic	253	No	Yes	No	No	No	No	No	No	No	No
St. Dominic	254	Yes	No	No	No	No	No	No	No	No	No
St. Dominic	255	No	Yes	No	No	No	No	No	No	No	Yes
St. Dominic	256	No	Yes	No	No	No	No	No	No	No	Yes
St. Dominic	257	No	Yes	No	No	No	No	No	No	No	No
St. Dominic	258	No	Yes	No	No	No	No	No	No	No	No
St. Dominic	259	No	Yes	No	No	No	No	No	No	No	No
St. Dominic	260	No	Yes	No	No	No	No	No	No	No	No
St. Dominic	261	Yes	No	No	No	No	No	No	No	No	No

## Sheet: Bioassay result
Location	Study ID	Bioassay
Bomso	1	Negative
Bomso	2	Negative
Bomso	3	Negative
Bomso	4	Positive
Bomso	5	Negative
Bomso	6	Positive
Bomso	7	Negative
Bomso	8	Positive
Bomso	9	Positive
Bomso	10	Positive
Bomso	11	Positive
Bomso	12	Positive
Bomso	13	Negative
Bomso	14	Negative
Bomso	15	Negative
Bomso	16	Positive
Bomso	17	Negative
Bomso	18	Positive
Bomso	19	Positive
Bomso	20	Positive
Bomso	21	Negative
Bomso	22	Positive
Bomso	23	Positive
Bomso	24	Negative
Bomso	25	Negative
Bomso	26	Negative
Bomso	27	Positive
Bomso	28	Positive
Bomso	29	Negative
Bomso	30	Negative
Bomso	31	Negative
Bomso	32	Positive
Bomso	33	Negative
Bomso	34	Positive
Bomso	35	Positive
Bomso	36	Negative
Bomso	37	Negative
Bomso	38	Negative
Bomso	39	Negative
Bomso	40	Positive
Bomso	41	Positive
Bomso	42	Positive
Bomso	43	Positive
Bomso	44	Positive
Bomso	45	Negative
Bomso	46	Positive
Bomso	47	Negative
Bomso	48	Negative
Bomso	49	Positive
Bomso	50	Negative
Bomso	51	Negative
Bomso	52	Positive
Bomso	53	Positive
Bomso	54	Positive
Bomso	55	Negative
Bomso	56	Positive
Bomso	57	Negative
Bomso	58	Positive
Bomso	59	Negative
Bomso	60	Negative
Bomso	61	Positive
Bomso	62	Positive
Bomso	63	Negative
Bomso	64	Negative
Bomso	65	Positive
Bomso	66	Negative
Bomso	67	Negative
Bomso	68	Negative
Bomso	69	Negative
Bomso	70	Negative
Bomso	71	Negative
Bomso	72	Negative
Bomso	73	Positive
Bomso	74	Negative
Bomso	75	Negative
Bomso	76	Positive
Bomso	77	Negative
Bomso	78	Negative
Bomso	79	Negative
Bomso	80	Negative
Bomso	81	Positive
Bomso	82	Positive
Bomso	83	Negative
Bomso	84	Negative
Bomso	85	Positive
Bomso	86	Positive
Bomso	87	Negative
Bomso	88	Positive
Bomso	89	Positive
Bomso	90	Positive
Bomso	91	Positive
Bomso	93	Negative
Bomso	92	Negative
Bomso	94	Positive
Bomso	95	Negative
Bomso	96	Negative
Bomso	97	Positive
Bomso	98	Negative
Bomso	99	Negative
Bomso	100	Positive
St. Dominic	101	Positive
St. Dominic	102	Positive
St. Dominic	103	Positive
St. Dominic	104	Negative
St. Dominic	105	Negative
St. Dominic	106	Negative
St. Dominic	107	Negative
St. Dominic	108	Negative
St. Dominic	109	Positive
St. Dominic	110	Negative
St. Dominic	111	Negative
St. Dominic	112	Positive
St. Dominic	113	Positive
St. Dominic	114	Negative
St. Dominic	115	Positive
St. Dominic	116	Positive
St. Dominic	117	Positive
St. Dominic	118	Negative
St. Dominic	119	Negative
St. Dominic	120	Positive
St. Dominic	121	Positive
St. Dominic	122	Negative
St. Dominic	123	Negative
St. Dominic	124	Positive
St. Dominic	125	Negative
St. Dominic	126	Positive
St. Dominic	127	Negative
St. Dominic	128	Negative
St. Dominic	129	Negative
St. Dominic	130	Negative
St. Dominic	131	Positive
St. Dominic	132	Negative
St. Dominic	133	Negative
St. Dominic	134	Negative
St. Dominic	135	Positive
St. Dominic	136	Negative
St. Dominic	137	Positive
St. Dominic	138	Negative
St. Dominic	139	Positive
St. Dominic	140	Positive
St. Dominic	141	Negative
St. Dominic	142	Negative
St. Dominic	143	Positive
St. Dominic	144	Positive
St. Dominic	145	Positive
St. Dominic	146	Positive
St. Dominic	147	Negative
St. Dominic	148	Positive
St. Dominic	149	Negative
St. Dominic	150	Positive
St. Dominic	151	Negative
St. Dominic	152	Negative
St. Dominic	153	Negative
St. Dominic	154	Positive
St. Dominic	155	Negative
St. Dominic	156	Positive
St. Dominic	157	Negative
St. Dominic	158	Positive
St. Dominic	159	Positive
St. Dominic	160	Negative
St. Dominic	161	Negative
St. Dominic	162	Negative
St. Dominic	163	Negative
St. Dominic	164	Negative
St. Dominic	165	Negative
St. Dominic	166	Negative
St. Dominic	167	Negative
St. Dominic	168	Negative
St. Dominic	169	Negative
St. Dominic	170	Positive
St. Dominic	171	Negative
St. Dominic	172	Negative
St. Dominic	173	Negative
St. Dominic	174	Negative
St. Dominic	175	Negative
St. Dominic	176	Positive
St. Dominic	177	Negative
St. Dominic	178	Positive
St. Dominic	179	Negative
St. Dominic	180	Negative
St. Dominic	181	Positive
St. Dominic	182	Negative
St. Dominic	183	Positive
St. Dominic	184	Positive
St. Dominic	185	Negative
St. Dominic	186	Negative
St. Dominic	187	Negative
St. Dominic	188	Negative
St. Dominic	189	Negative
St. Dominic	190	Negative
St. Dominic	191	Negative
St. Dominic	192	Negative
St. Dominic	193	Negative
St. Dominic	194	Negative
St. Dominic	195	Positive
St. Dominic	196	Positive
St. Dominic	197	Positive
St. Dominic	198	Negative
St. Dominic	199	Positive
St. Dominic	200	Negative
St. Dominic	201	Positive
St. Dominic	202	Positive
St. Dominic	203	Positive
St. Dominic	204	Positive
St. Dominic	205	Negative
St. Dominic	206	Negative
St. Dominic	207	Positive
St. Dominic	208	Positive
St. Dominic	209	Positive
St. Dominic	210	Negative
St. Dominic	211	Negative
St. Dominic	212	Positive
St. Dominic	213	Negative
St. Dominic	214	Negative
St. Dominic	215	Negative
St. Dominic	216	Negative
St. Dominic	217	Negative
St. Dominic	218	Positive
St. Dominic	219	Positive
St. Dominic	220	Negative
St. Dominic	221	Positive
St. Dominic	222	Negative
St. Dominic	223	Negative
St. Dominic	224	Negative
St. Dominic	225	Negative
St. Dominic	226	Negative
St. Dominic	227	Negative
St. Dominic	228	Positive
St. Dominic	229	Negative
St. Dominic	230	Negative
St. Dominic	231	Positive
St. Dominic	232	Positive
St. Dominic	233	Negative
St. Dominic	234	Positive
St. Dominic	235	Negative
St. Dominic	236	Positive
St. Dominic	237	Positive
St. Dominic	238	Negative
St. Dominic	239	Negative
St. Dominic	240	Negative
St. Dominic	241	Negative
St. Dominic	242	Negative
St. Dominic	243	Positive
St. Dominic	244	Positive
St. Dominic	245	Negative
St. Dominic	246	Positive
St. Dominic	247	Positive
St. Dominic	248	Positive
St. Dominic	249	Negative
St. Dominic	250	Negative
St. Dominic	251	Positive
St. Dominic	252	Negative
St. Dominic	253	Positive
St. Dominic	254	Negative
St. Dominic	255	Negative
St. Dominic	256	Positive
St. Dominic	257	Positive
St. Dominic	258	Positive
St. Dominic	259	Positive
St. Dominic	260	Positive
St. Dominic	261	Negative
